# Supplementary material for: Extending digital PCR analysis by modelling quantification cycle data
Source: BMC Bioinformatics. 2016 Oct 12;17:421. doi: 10.1186/s12859-016-1275-3 (PMC5062887; doi:10.1186/s12859-016-1275-3)
Supplement: Additional file 3: — Collated Cq data GE. The data used in this paper, collated from dPCR output data files. (CSV 7402 kb) [file 12859_2016_1275_MOESM3_ESM.csv]

Master Mix	Repeat	Chamber ID	Panel ID	Sample Name	Assay Name	Cq	Quality	Call	Target	Threshold
GE	1	P01-X01-Y01	1	P2A	Jiang_16S	23.80890766	0.97	Pass	Hit	0.042454624
GE	1	P01-X02-Y01	1	P2A	Jiang_16S	24.94385748	0.96	Pass	Hit	0.042454624
GE	1	P01-X03-Y01	1	P2A	Jiang_16S	25.82466423	0.95	Pass	Hit	0.042454624
GE	1	P01-X05-Y01	1	P2A	Jiang_16S	24.07653006	0.95	Pass	Hit	0.042454624
GE	1	P01-X06-Y01	1	P2A	Jiang_16S	24.4357833	0.95	Pass	Hit	0.042454624
GE	1	P01-X07-Y01	1	P2A	Jiang_16S	25.58329974	0.93	Pass	Hit	0.042454624
GE	1	P01-X09-Y01	1	P2A	Jiang_16S	26.2311314	0.94	Pass	Hit	0.042454624
GE	1	P01-X10-Y01	1	P2A	Jiang_16S	24.85797503	0.95	Pass	Hit	0.042454624
GE	1	P01-X11-Y01	1	P2A	Jiang_16S	23.92726367	0.96	Pass	Hit	0.042454624
GE	1	P01-X12-Y01	1	P2A	Jiang_16S	23.43862593	0.97	Pass	Hit	0.042454624
GE	1	P01-X13-Y01	1	P2A	Jiang_16S	23.08870268	0.97	Pass	Hit	0.042454624
GE	1	P01-X14-Y01	1	P2A	Jiang_16S	24.01968062	0.97	Pass	Hit	0.042454624
GE	1	P01-X15-Y01	1	P2A	Jiang_16S	23.58520736	0.98	Pass	Hit	0.042454624
GE	1	P01-X16-Y01	1	P2A	Jiang_16S	23.30546007	0.97	Pass	Hit	0.042454624
GE	1	P01-X17-Y01	1	P2A	Jiang_16S	23.47386146	0.97	Pass	Hit	0.042454624
GE	1	P01-X18-Y01	1	P2A	Jiang_16S	25.46828871	0.95	Pass	Hit	0.042454624
GE	1	P01-X19-Y01	1	P2A	Jiang_16S	24.2079373	0.96	Pass	Hit	0.042454624
GE	1	P01-X20-Y01	1	P2A	Jiang_16S	24.29212787	0.95	Pass	Hit	0.042454624
GE	1	P01-X21-Y01	1	P2A	Jiang_16S	24.15793316	0.94	Pass	Hit	0.042454624
GE	1	P01-X22-Y01	1	P2A	Jiang_16S	22.71206513	0.94	Pass	Hit	0.042454624
GE	1	P01-X23-Y01	1	P2A	Jiang_16S	24.43550123	0.89	Pass	Hit	0.042454624
GE	1	P01-X24-Y01	1	P2A	Jiang_16S	23.69594736	0.92	Pass	Hit	0.042454624
GE	1	P01-X25-Y01	1	P2A	Jiang_16S	24.45177334	0.94	Pass	Hit	0.042454624
GE	1	P01-X27-Y01	1	P2A	Jiang_16S	26.28054704	0.91	Pass	Hit	0.042454624
GE	1	P01-X28-Y01	1	P2A	Jiang_16S	23.1151886	0.97	Pass	Hit	0.042454624
GE	1	P01-X29-Y01	1	P2A	Jiang_16S	25.16352784	0.95	Pass	Hit	0.042454624
GE	1	P01-X30-Y01	1	P2A	Jiang_16S	23.47335511	0.97	Pass	Hit	0.042454624
GE	1	P01-X31-Y01	1	P2A	Jiang_16S	24.23750342	0.95	Pass	Hit	0.042454624
GE	1	P01-X32-Y01	1	P2A	Jiang_16S	25.58174032	0.94	Pass	Hit	0.042454624
GE	1	P01-X33-Y01	1	P2A	Jiang_16S	25.96587701	0.95	Pass	Hit	0.042454624
GE	1	P01-X34-Y01	1	P2A	Jiang_16S	24.06061278	0.95	Pass	Hit	0.042454624
GE	1	P01-X35-Y01	1	P2A	Jiang_16S	25.16659993	0.94	Pass	Hit	0.042454624
GE	1	P01-X36-Y01	1	P2A	Jiang_16S	23.63013572	0.94	Pass	Hit	0.042454624
GE	1	P01-X38-Y01	1	P2A	Jiang_16S	22.1458578	0.96	Pass	Hit	0.042454624
GE	1	P01-X39-Y01	1	P2A	Jiang_16S	24.98857881	0.93	Pass	Hit	0.042454624
GE	1	P01-X40-Y01	1	P2A	Jiang_16S	23.61356969	0.95	Pass	Hit	0.042454624
GE	1	P01-X41-Y01	1	P2A	Jiang_16S	24.47496176	0.96	Pass	Hit	0.042454624
GE	1	P01-X42-Y01	1	P2A	Jiang_16S	23.19095824	0.97	Pass	Hit	0.042454624
GE	1	P01-X43-Y01	1	P2A	Jiang_16S	23.60389181	0.97	Pass	Hit	0.042454624
GE	1	P01-X44-Y01	1	P2A	Jiang_16S	23.33431466	0.97	Pass	Hit	0.042454624
GE	1	P01-X45-Y01	1	P2A	Jiang_16S	24.27431761	0.97	Pass	Hit	0.042454624
GE	1	P01-X46-Y01	1	P2A	Jiang_16S	23.64447052	0.96	Pass	Hit	0.042454624
GE	1	P01-X47-Y01	1	P2A	Jiang_16S	24.23562731	0.96	Pass	Hit	0.042454624
GE	1	P01-X48-Y01	1	P2A	Jiang_16S	25.38989978	0.94	Pass	Hit	0.042454624
GE	1	P01-X49-Y01	1	P2A	Jiang_16S	22.4510274	0.86	Pass	Hit	0.042454624
GE	1	P01-X50-Y01	1	P2A	Jiang_16S	22.99742288	0.91	Pass	Hit	0.042454624
GE	1	P01-X51-Y01	1	P2A	Jiang_16S	23.64902453	0.93	Pass	Hit	0.042454624
GE	1	P01-X52-Y01	1	P2A	Jiang_16S	23.66184899	0.94	Pass	Hit	0.042454624
GE	1	P01-X53-Y01	1	P2A	Jiang_16S	23.38766396	0.93	Pass	Hit	0.042454624
GE	1	P01-X55-Y01	1	P2A	Jiang_16S	23.69169443	0.95	Pass	Hit	0.042454624
GE	1	P01-X56-Y01	1	P2A	Jiang_16S	24.10741298	0.94	Pass	Hit	0.042454624
GE	1	P01-X57-Y01	1	P2A	Jiang_16S	23.48280766	0.97	Pass	Hit	0.042454624
GE	1	P01-X58-Y01	1	P2A	Jiang_16S	23.78285159	0.97	Pass	Hit	0.042454624
GE	1	P01-X59-Y01	1	P2A	Jiang_16S	24.05937368	0.96	Pass	Hit	0.042454624
GE	1	P01-X60-Y01	1	P2A	Jiang_16S	22.73671394	0.95	Pass	Hit	0.042454624
GE	1	P01-X61-Y01	1	P2A	Jiang_16S	24.81873837	0.94	Pass	Hit	0.042454624
GE	1	P01-X62-Y01	1	P2A	Jiang_16S	26.41577248	0.9	Pass	Hit	0.042454624
GE	1	P01-X63-Y01	1	P2A	Jiang_16S	25.05268898	0.91	Pass	Hit	0.042454624
GE	1	P01-X64-Y01	1	P2A	Jiang_16S	23.62425501	0.86	Pass	Hit	0.042454624
GE	1	P01-X65-Y01	1	P2A	Jiang_16S	22.75496911	0.94	Pass	Hit	0.042454624
GE	1	P01-X66-Y01	1	P2A	Jiang_16S	24.11528839	0.95	Pass	Hit	0.042454624
GE	1	P01-X67-Y01	1	P2A	Jiang_16S	22.56355435	0.97	Pass	Hit	0.042454624
GE	1	P01-X68-Y01	1	P2A	Jiang_16S	24.36802146	0.95	Pass	Hit	0.042454624
GE	1	P01-X69-Y01	1	P2A	Jiang_16S	25.14715305	0.96	Pass	Hit	0.042454624
GE	1	P01-X70-Y01	1	P2A	Jiang_16S	22.68572142	0.96	Pass	Hit	0.042454624
GE	1	P01-X01-Y02	1	P2A	Jiang_16S	24.65640044	0.96	Pass	Hit	0.042454624
GE	1	P01-X02-Y02	1	P2A	Jiang_16S	24.11822136	0.96	Pass	Hit	0.042454624
GE	1	P01-X03-Y02	1	P2A	Jiang_16S	23.87562005	0.96	Pass	Hit	0.042454624
GE	1	P01-X04-Y02	1	P2A	Jiang_16S	25.95852271	0.83	Pass	Hit	0.042454624
GE	1	P01-X05-Y02	1	P2A	Jiang_16S	23.75314685	0.95	Pass	Hit	0.042454624
GE	1	P01-X06-Y02	1	P2A	Jiang_16S	23.92407537	0.95	Pass	Hit	0.042454624
GE	1	P01-X07-Y02	1	P2A	Jiang_16S	22.83345678	0.96	Pass	Hit	0.042454624
GE	1	P01-X08-Y02	1	P2A	Jiang_16S	24.33901064	0.94	Pass	Hit	0.042454624
GE	1	P01-X09-Y02	1	P2A	Jiang_16S	24.59531306	0.95	Pass	Hit	0.042454624
GE	1	P01-X10-Y02	1	P2A	Jiang_16S	24.56676116	0.95	Pass	Hit	0.042454624
GE	1	P01-X11-Y02	1	P2A	Jiang_16S	23.99490354	0.95	Pass	Hit	0.042454624
GE	1	P01-X12-Y02	1	P2A	Jiang_16S	23.94185345	0.95	Pass	Hit	0.042454624
GE	1	P01-X13-Y02	1	P2A	Jiang_16S	25.47556333	0.88	Pass	Hit	0.042454624
GE	1	P01-X15-Y02	1	P2A	Jiang_16S	24.22100137	0.96	Pass	Hit	0.042454624
GE	1	P01-X16-Y02	1	P2A	Jiang_16S	24.73507868	0.96	Pass	Hit	0.042454624
GE	1	P01-X17-Y02	1	P2A	Jiang_16S	25.57034158	0.95	Pass	Hit	0.042454624
GE	1	P01-X18-Y02	1	P2A	Jiang_16S	23.83593646	0.97	Pass	Hit	0.042454624
GE	1	P01-X19-Y02	1	P2A	Jiang_16S	23.46069164	0.97	Pass	Hit	0.042454624
GE	1	P01-X20-Y02	1	P2A	Jiang_16S	23.70619978	0.96	Pass	Hit	0.042454624
GE	1	P01-X21-Y02	1	P2A	Jiang_16S	26.28739854	0.95	Pass	Hit	0.042454624
GE	1	P01-X22-Y02	1	P2A	Jiang_16S	25.52044329	0.94	Pass	Hit	0.042454624
GE	1	P01-X24-Y02	1	P2A	Jiang_16S	23.34503541	0.84	Pass	Hit	0.042454624
GE	1	P01-X25-Y02	1	P2A	Jiang_16S	23.4288009	0.95	Pass	Hit	0.042454624
GE	1	P01-X26-Y02	1	P2A	Jiang_16S	23.80993415	0.85	Pass	Hit	0.042454624
GE	1	P01-X27-Y02	1	P2A	Jiang_16S	24.25502322	0.88	Pass	Hit	0.042454624
GE	1	P01-X29-Y02	1	P2A	Jiang_16S	24.74382107	0.92	Pass	Hit	0.042454624
GE	1	P01-X31-Y02	1	P2A	Jiang_16S	23.49360987	0.97	Pass	Hit	0.042454624
GE	1	P01-X32-Y02	1	P2A	Jiang_16S	24.30373792	0.97	Pass	Hit	0.042454624
GE	1	P01-X34-Y02	1	P2A	Jiang_16S	22.9089829	0.95	Pass	Hit	0.042454624
GE	1	P01-X35-Y02	1	P2A	Jiang_16S	22.47579885	0.95	Pass	Hit	0.042454624
GE	1	P01-X37-Y02	1	P2A	Jiang_16S	26.04348209	0.91	Pass	Hit	0.042454624
GE	1	P01-X38-Y02	1	P2A	Jiang_16S	24.18292107	0.93	Pass	Hit	0.042454624
GE	1	P01-X40-Y02	1	P2A	Jiang_16S	22.70901289	0.95	Pass	Hit	0.042454624
GE	1	P01-X41-Y02	1	P2A	Jiang_16S	24.06483613	0.95	Pass	Hit	0.042454624
GE	1	P01-X42-Y02	1	P2A	Jiang_16S	23.51778057	0.96	Pass	Hit	0.042454624
GE	1	P01-X43-Y02	1	P2A	Jiang_16S	24.20188008	0.95	Pass	Hit	0.042454624
GE	1	P01-X44-Y02	1	P2A	Jiang_16S	24.01861128	0.96	Pass	Hit	0.042454624
GE	1	P01-X45-Y02	1	P2A	Jiang_16S	23.37910244	0.96	Pass	Hit	0.042454624
GE	1	P01-X46-Y02	1	P2A	Jiang_16S	23.84832697	0.97	Pass	Hit	0.042454624
GE	1	P01-X47-Y02	1	P2A	Jiang_16S	24.9459057	0.96	Pass	Hit	0.042454624
GE	1	P01-X48-Y02	1	P2A	Jiang_16S	23.48521245	0.95	Pass	Hit	0.042454624
GE	1	P01-X49-Y02	1	P2A	Jiang_16S	23.24735425	0.95	Pass	Hit	0.042454624
GE	1	P01-X50-Y02	1	P2A	Jiang_16S	24.83072392	0.94	Pass	Hit	0.042454624
GE	1	P01-X51-Y02	1	P2A	Jiang_16S	23.52603498	0.93	Pass	Hit	0.042454624
GE	1	P01-X53-Y02	1	P2A	Jiang_16S	23.44875037	0.91	Pass	Hit	0.042454624
GE	1	P01-X54-Y02	1	P2A	Jiang_16S	23.92144432	0.95	Pass	Hit	0.042454624
GE	1	P01-X55-Y02	1	P2A	Jiang_16S	24.98890995	0.94	Pass	Hit	0.042454624
GE	1	P01-X56-Y02	1	P2A	Jiang_16S	23.87945534	0.94	Pass	Hit	0.042454624
GE	1	P01-X57-Y02	1	P2A	Jiang_16S	24.29636868	0.95	Pass	Hit	0.042454624
GE	1	P01-X58-Y02	1	P2A	Jiang_16S	25.0384093	0.9	Pass	Hit	0.042454624
GE	1	P01-X59-Y02	1	P2A	Jiang_16S	25.18857632	0.96	Pass	Hit	0.042454624
GE	1	P01-X60-Y02	1	P2A	Jiang_16S	24.82251545	0.95	Pass	Hit	0.042454624
GE	1	P01-X61-Y02	1	P2A	Jiang_16S	23.03443486	0.96	Pass	Hit	0.042454624
GE	1	P01-X62-Y02	1	P2A	Jiang_16S	24.84922009	0.94	Pass	Hit	0.042454624
GE	1	P01-X64-Y02	1	P2A	Jiang_16S	23.88978183	0.93	Pass	Hit	0.042454624
GE	1	P01-X65-Y02	1	P2A	Jiang_16S	22.99488912	0.92	Pass	Hit	0.042454624
GE	1	P01-X66-Y02	1	P2A	Jiang_16S	23.67606863	0.94	Pass	Hit	0.042454624
GE	1	P01-X67-Y02	1	P2A	Jiang_16S	22.49376368	0.97	Pass	Hit	0.042454624
GE	1	P01-X68-Y02	1	P2A	Jiang_16S	24.39533809	0.96	Pass	Hit	0.042454624
GE	1	P01-X69-Y02	1	P2A	Jiang_16S	24.94818688	0.96	Pass	Hit	0.042454624
GE	1	P01-X01-Y03	1	P2A	Jiang_16S	24.5189585	0.96	Pass	Hit	0.042454624
GE	1	P01-X02-Y03	1	P2A	Jiang_16S	26.02515237	0.92	Pass	Hit	0.042454624
GE	1	P01-X03-Y03	1	P2A	Jiang_16S	25.44507529	0.93	Pass	Hit	0.042454624
GE	1	P01-X04-Y03	1	P2A	Jiang_16S	22.88136225	0.96	Pass	Hit	0.042454624
GE	1	P01-X05-Y03	1	P2A	Jiang_16S	23.92993096	0.95	Pass	Hit	0.042454624
GE	1	P01-X06-Y03	1	P2A	Jiang_16S	23.38554084	0.96	Pass	Hit	0.042454624
GE	1	P01-X07-Y03	1	P2A	Jiang_16S	25.43605929	0.93	Pass	Hit	0.042454624
GE	1	P01-X08-Y03	1	P2A	Jiang_16S	25.58624823	0.94	Pass	Hit	0.042454624
GE	1	P01-X09-Y03	1	P2A	Jiang_16S	24.2211954	0.95	Pass	Hit	0.042454624
GE	1	P01-X10-Y03	1	P2A	Jiang_16S	22.81407137	0.97	Pass	Hit	0.042454624
GE	1	P01-X11-Y03	1	P2A	Jiang_16S	24.42371627	0.95	Pass	Hit	0.042454624
GE	1	P01-X13-Y03	1	P2A	Jiang_16S	24.44130526	0.96	Pass	Hit	0.042454624
GE	1	P01-X14-Y03	1	P2A	Jiang_16S	24.09628904	0.96	Pass	Hit	0.042454624
GE	1	P01-X15-Y03	1	P2A	Jiang_16S	24.55724797	0.93	Pass	Hit	0.042454624
GE	1	P01-X16-Y03	1	P2A	Jiang_16S	23.74455412	0.97	Pass	Hit	0.042454624
GE	1	P01-X18-Y03	1	P2A	Jiang_16S	24.27601185	0.96	Pass	Hit	0.042454624
GE	1	P01-X19-Y03	1	P2A	Jiang_16S	23.95972495	0.97	Pass	Hit	0.042454624
GE	1	P01-X20-Y03	1	P2A	Jiang_16S	23.77510091	0.97	Pass	Hit	0.042454624
GE	1	P01-X21-Y03	1	P2A	Jiang_16S	22.48478915	0.95	Pass	Hit	0.042454624
GE	1	P01-X22-Y03	1	P2A	Jiang_16S	25.2399402	0.94	Pass	Hit	0.042454624
GE	1	P01-X23-Y03	1	P2A	Jiang_16S	23.87003528	0.95	Pass	Hit	0.042454624
GE	1	P01-X24-Y03	1	P2A	Jiang_16S	24.18661763	0.94	Pass	Hit	0.042454624
GE	1	P01-X25-Y03	1	P2A	Jiang_16S	24.47037881	0.95	Pass	Hit	0.042454624
GE	1	P01-X26-Y03	1	P2A	Jiang_16S	24.25036412	0.94	Pass	Hit	0.042454624
GE	1	P01-X27-Y03	1	P2A	Jiang_16S	24.82297356	0.86	Pass	Hit	0.042454624
GE	1	P01-X28-Y03	1	P2A	Jiang_16S	23.66482751	0.96	Pass	Hit	0.042454624
GE	1	P01-X29-Y03	1	P2A	Jiang_16S	24.23069065	0.96	Pass	Hit	0.042454624
GE	1	P01-X30-Y03	1	P2A	Jiang_16S	25.49645904	0.9	Pass	Hit	0.042454624
GE	1	P01-X31-Y03	1	P2A	Jiang_16S	23.69734102	0.96	Pass	Hit	0.042454624
GE	1	P01-X32-Y03	1	P2A	Jiang_16S	22.82557088	0.98	Pass	Hit	0.042454624
GE	1	P01-X33-Y03	1	P2A	Jiang_16S	24.37744182	0.96	Pass	Hit	0.042454624
GE	1	P01-X34-Y03	1	P2A	Jiang_16S	23.90223838	0.95	Pass	Hit	0.042454624
GE	1	P01-X35-Y03	1	P2A	Jiang_16S	24.14280309	0.96	Pass	Hit	0.042454624
GE	1	P01-X36-Y03	1	P2A	Jiang_16S	23.45132563	0.95	Pass	Hit	0.042454624
GE	1	P01-X37-Y03	1	P2A	Jiang_16S	25.51096358	0.94	Pass	Hit	0.042454624
GE	1	P01-X38-Y03	1	P2A	Jiang_16S	23.46810907	0.94	Pass	Hit	0.042454624
GE	1	P01-X39-Y03	1	P2A	Jiang_16S	23.58300873	0.88	Pass	Hit	0.042454624
GE	1	P01-X40-Y03	1	P2A	Jiang_16S	24.43066533	0.93	Pass	Hit	0.042454624
GE	1	P01-X41-Y03	1	P2A	Jiang_16S	24.96592834	0.88	Pass	Hit	0.042454624
GE	1	P01-X42-Y03	1	P2A	Jiang_16S	22.9432377	0.95	Pass	Hit	0.042454624
GE	1	P01-X43-Y03	1	P2A	Jiang_16S	25.50100526	0.84	Pass	Hit	0.042454624
GE	1	P01-X44-Y03	1	P2A	Jiang_16S	25.5428878	0.9	Pass	Hit	0.042454624
GE	1	P01-X45-Y03	1	P2A	Jiang_16S	24.00278063	0.97	Pass	Hit	0.042454624
GE	1	P01-X46-Y03	1	P2A	Jiang_16S	23.46726205	0.97	Pass	Hit	0.042454624
GE	1	P01-X47-Y03	1	P2A	Jiang_16S	24.05801617	0.95	Pass	Hit	0.042454624
GE	1	P01-X48-Y03	1	P2A	Jiang_16S	23.08207434	0.96	Pass	Hit	0.042454624
GE	1	P01-X49-Y03	1	P2A	Jiang_16S	23.82174578	0.95	Pass	Hit	0.042454624
GE	1	P01-X50-Y03	1	P2A	Jiang_16S	24.76144453	0.94	Pass	Hit	0.042454624
GE	1	P01-X51-Y03	1	P2A	Jiang_16S	24.9727755	0.93	Pass	Hit	0.042454624
GE	1	P01-X52-Y03	1	P2A	Jiang_16S	23.54677825	0.94	Pass	Hit	0.042454624
GE	1	P01-X53-Y03	1	P2A	Jiang_16S	22.98665119	0.95	Pass	Hit	0.042454624
GE	1	P01-X54-Y03	1	P2A	Jiang_16S	23.43346995	0.94	Pass	Hit	0.042454624
GE	1	P01-X55-Y03	1	P2A	Jiang_16S	25.08940378	0.93	Pass	Hit	0.042454624
GE	1	P01-X56-Y03	1	P2A	Jiang_16S	23.05304752	0.96	Pass	Hit	0.042454624
GE	1	P01-X58-Y03	1	P2A	Jiang_16S	23.59287708	0.97	Pass	Hit	0.042454624
GE	1	P01-X59-Y03	1	P2A	Jiang_16S	23.92006048	0.97	Pass	Hit	0.042454624
GE	1	P01-X60-Y03	1	P2A	Jiang_16S	22.64929374	0.97	Pass	Hit	0.042454624
GE	1	P01-X61-Y03	1	P2A	Jiang_16S	23.38928886	0.96	Pass	Hit	0.042454624
GE	1	P01-X62-Y03	1	P2A	Jiang_16S	24.93314325	0.93	Pass	Hit	0.042454624
GE	1	P01-X64-Y03	1	P2A	Jiang_16S	23.9817109	0.94	Pass	Hit	0.042454624
GE	1	P01-X65-Y03	1	P2A	Jiang_16S	22.94779772	0.94	Pass	Hit	0.042454624
GE	1	P01-X66-Y03	1	P2A	Jiang_16S	24.20235488	0.85	Pass	Hit	0.042454624
GE	1	P01-X67-Y03	1	P2A	Jiang_16S	23.27210969	0.92	Pass	Hit	0.042454624
GE	1	P01-X68-Y03	1	P2A	Jiang_16S	22.80093488	0.97	Pass	Hit	0.042454624
GE	1	P01-X69-Y03	1	P2A	Jiang_16S	25.06126567	0.94	Pass	Hit	0.042454624
GE	1	P01-X70-Y03	1	P2A	Jiang_16S	24.22490526	0.96	Pass	Hit	0.042454624
GE	1	P01-X01-Y04	1	P2A	Jiang_16S	25.93124888	0.95	Pass	Hit	0.042454624
GE	1	P01-X02-Y04	1	P2A	Jiang_16S	24.82784914	0.95	Pass	Hit	0.042454624
GE	1	P01-X03-Y04	1	P2A	Jiang_16S	25.45706569	0.94	Pass	Hit	0.042454624
GE	1	P01-X04-Y04	1	P2A	Jiang_16S	24.50947406	0.95	Pass	Hit	0.042454624
GE	1	P01-X05-Y04	1	P2A	Jiang_16S	25.83378165	0.81	Pass	Hit	0.042454624
GE	1	P01-X06-Y04	1	P2A	Jiang_16S	25.76708859	0.93	Pass	Hit	0.042454624
GE	1	P01-X07-Y04	1	P2A	Jiang_16S	23.11204398	0.95	Pass	Hit	0.042454624
GE	1	P01-X08-Y04	1	P2A	Jiang_16S	24.60942396	0.95	Pass	Hit	0.042454624
GE	1	P01-X09-Y04	1	P2A	Jiang_16S	23.73856117	0.92	Pass	Hit	0.042454624
GE	1	P01-X10-Y04	1	P2A	Jiang_16S	25.46263547	0.93	Pass	Hit	0.042454624
GE	1	P01-X11-Y04	1	P2A	Jiang_16S	23.01186662	0.96	Pass	Hit	0.042454624
GE	1	P01-X12-Y04	1	P2A	Jiang_16S	26.29827568	0.93	Pass	Hit	0.042454624
GE	1	P01-X13-Y04	1	P2A	Jiang_16S	23.53394387	0.94	Pass	Hit	0.042454624
GE	1	P01-X14-Y04	1	P2A	Jiang_16S	26.0004089	0.93	Pass	Hit	0.042454624
GE	1	P01-X15-Y04	1	P2A	Jiang_16S	23.50962263	0.96	Pass	Hit	0.042454624
GE	1	P01-X16-Y04	1	P2A	Jiang_16S	23.76231301	0.96	Pass	Hit	0.042454624
GE	1	P01-X17-Y04	1	P2A	Jiang_16S	24.53573888	0.96	Pass	Hit	0.042454624
GE	1	P01-X19-Y04	1	P2A	Jiang_16S	25.07747739	0.96	Pass	Hit	0.042454624
GE	1	P01-X20-Y04	1	P2A	Jiang_16S	24.51510663	0.97	Pass	Hit	0.042454624
GE	1	P01-X21-Y04	1	P2A	Jiang_16S	23.61864565	0.97	Pass	Hit	0.042454624
GE	1	P01-X22-Y04	1	P2A	Jiang_16S	24.23483268	0.96	Pass	Hit	0.042454624
GE	1	P01-X23-Y04	1	P2A	Jiang_16S	23.93906772	0.95	Pass	Hit	0.042454624
GE	1	P01-X24-Y04	1	P2A	Jiang_16S	24.04797425	0.94	Pass	Hit	0.042454624
GE	1	P01-X25-Y04	1	P2A	Jiang_16S	25.46988755	0.94	Pass	Hit	0.042454624
GE	1	P01-X26-Y04	1	P2A	Jiang_16S	23.82331413	0.95	Pass	Hit	0.042454624
GE	1	P01-X27-Y04	1	P2A	Jiang_16S	25.35182077	0.93	Pass	Hit	0.042454624
GE	1	P01-X28-Y04	1	P2A	Jiang_16S	23.88658693	0.95	Pass	Hit	0.042454624
GE	1	P01-X29-Y04	1	P2A	Jiang_16S	24.42581364	0.94	Pass	Hit	0.042454624
GE	1	P01-X30-Y04	1	P2A	Jiang_16S	23.17531135	0.97	Pass	Hit	0.042454624
GE	1	P01-X31-Y04	1	P2A	Jiang_16S	24.20411311	0.95	Pass	Hit	0.042454624
GE	1	P01-X32-Y04	1	P2A	Jiang_16S	25.20298563	0.96	Pass	Hit	0.042454624
GE	1	P01-X33-Y04	1	P2A	Jiang_16S	24.45693856	0.97	Pass	Hit	0.042454624
GE	1	P01-X34-Y04	1	P2A	Jiang_16S	23.5544016	0.97	Pass	Hit	0.042454624
GE	1	P01-X35-Y04	1	P2A	Jiang_16S	25.04962493	0.96	Pass	Hit	0.042454624
GE	1	P01-X36-Y04	1	P2A	Jiang_16S	24.00769499	0.96	Pass	Hit	0.042454624
GE	1	P01-X37-Y04	1	P2A	Jiang_16S	27.20973508	0.94	Pass	Hit	0.042454624
GE	1	P01-X38-Y04	1	P2A	Jiang_16S	24.4519995	0.94	Pass	Hit	0.042454624
GE	1	P01-X39-Y04	1	P2A	Jiang_16S	25.02504341	0.93	Pass	Hit	0.042454624
GE	1	P01-X40-Y04	1	P2A	Jiang_16S	23.57386445	0.93	Pass	Hit	0.042454624
GE	1	P01-X41-Y04	1	P2A	Jiang_16S	24.04375005	0.94	Pass	Hit	0.042454624
GE	1	P01-X42-Y04	1	P2A	Jiang_16S	24.88945227	0.93	Pass	Hit	0.042454624
GE	1	P01-X43-Y04	1	P2A	Jiang_16S	25.18280495	0.91	Pass	Hit	0.042454624
GE	1	P01-X44-Y04	1	P2A	Jiang_16S	24.43158734	0.95	Pass	Hit	0.042454624
GE	1	P01-X45-Y04	1	P2A	Jiang_16S	24.12887969	0.97	Pass	Hit	0.042454624
GE	1	P01-X46-Y04	1	P2A	Jiang_16S	23.93676214	0.97	Pass	Hit	0.042454624
GE	1	P01-X48-Y04	1	P2A	Jiang_16S	23.86660069	0.97	Pass	Hit	0.042454624
GE	1	P01-X49-Y04	1	P2A	Jiang_16S	25.70385547	0.94	Pass	Hit	0.042454624
GE	1	P01-X50-Y04	1	P2A	Jiang_16S	23.62423805	0.95	Pass	Hit	0.042454624
GE	1	P01-X51-Y04	1	P2A	Jiang_16S	22.72908258	0.95	Pass	Hit	0.042454624
GE	1	P01-X52-Y04	1	P2A	Jiang_16S	22.78986444	0.95	Pass	Hit	0.042454624
GE	1	P01-X53-Y04	1	P2A	Jiang_16S	24.94236287	0.92	Pass	Hit	0.042454624
GE	1	P01-X54-Y04	1	P2A	Jiang_16S	24.27221504	0.93	Pass	Hit	0.042454624
GE	1	P01-X55-Y04	1	P2A	Jiang_16S	23.66393179	0.94	Pass	Hit	0.042454624
GE	1	P01-X56-Y04	1	P2A	Jiang_16S	23.39698528	0.95	Pass	Hit	0.042454624
GE	1	P01-X57-Y04	1	P2A	Jiang_16S	25.10613222	0.95	Pass	Hit	0.042454624
GE	1	P01-X58-Y04	1	P2A	Jiang_16S	23.40719827	0.97	Pass	Hit	0.042454624
GE	1	P01-X59-Y04	1	P2A	Jiang_16S	24.99656621	0.91	Pass	Hit	0.042454624
GE	1	P01-X60-Y04	1	P2A	Jiang_16S	22.59639162	0.96	Pass	Hit	0.042454624
GE	1	P01-X61-Y04	1	P2A	Jiang_16S	24.03258465	0.96	Pass	Hit	0.042454624
GE	1	P01-X62-Y04	1	P2A	Jiang_16S	24.19598936	0.95	Pass	Hit	0.042454624
GE	1	P01-X63-Y04	1	P2A	Jiang_16S	23.80678894	0.94	Pass	Hit	0.042454624
GE	1	P01-X64-Y04	1	P2A	Jiang_16S	23.51538067	0.94	Pass	Hit	0.042454624
GE	1	P01-X65-Y04	1	P2A	Jiang_16S	24.00223005	0.93	Pass	Hit	0.042454624
GE	1	P01-X66-Y04	1	P2A	Jiang_16S	24.89890328	0.85	Pass	Hit	0.042454624
GE	1	P01-X67-Y04	1	P2A	Jiang_16S	22.32624589	0.96	Pass	Hit	0.042454624
GE	1	P01-X68-Y04	1	P2A	Jiang_16S	24.37140838	0.95	Pass	Hit	0.042454624
GE	1	P01-X69-Y04	1	P2A	Jiang_16S	25.21694966	0.96	Pass	Hit	0.042454624
GE	1	P01-X70-Y04	1	P2A	Jiang_16S	24.43292742	0.95	Pass	Hit	0.042454624
GE	1	P01-X01-Y05	1	P2A	Jiang_16S	25.26723321	0.93	Pass	Hit	0.042454624
GE	1	P01-X02-Y05	1	P2A	Jiang_16S	23.78340118	0.96	Pass	Hit	0.042454624
GE	1	P01-X03-Y05	1	P2A	Jiang_16S	23.99469437	0.95	Pass	Hit	0.042454624
GE	1	P01-X04-Y05	1	P2A	Jiang_16S	24.51283916	0.95	Pass	Hit	0.042454624
GE	1	P01-X05-Y05	1	P2A	Jiang_16S	23.70783901	0.95	Pass	Hit	0.042454624
GE	1	P01-X06-Y05	1	P2A	Jiang_16S	24.01046739	0.95	Pass	Hit	0.042454624
GE	1	P01-X07-Y05	1	P2A	Jiang_16S	24.23438113	0.86	Pass	Hit	0.042454624
GE	1	P01-X08-Y05	1	P2A	Jiang_16S	24.54773819	0.95	Pass	Hit	0.042454624
GE	1	P01-X09-Y05	1	P2A	Jiang_16S	23.35901035	0.91	Pass	Hit	0.042454624
GE	1	P01-X11-Y05	1	P2A	Jiang_16S	24.33921082	0.95	Pass	Hit	0.042454624
GE	1	P01-X12-Y05	1	P2A	Jiang_16S	24.25364277	0.95	Pass	Hit	0.042454624
GE	1	P01-X13-Y05	1	P2A	Jiang_16S	23.06974902	0.91	Pass	Hit	0.042454624
GE	1	P01-X14-Y05	1	P2A	Jiang_16S	23.6299412	0.96	Pass	Hit	0.042454624
GE	1	P01-X15-Y05	1	P2A	Jiang_16S	23.3693232	0.96	Pass	Hit	0.042454624
GE	1	P01-X16-Y05	1	P2A	Jiang_16S	24.01479863	0.96	Pass	Hit	0.042454624
GE	1	P01-X17-Y05	1	P2A	Jiang_16S	24.49529653	0.92	Pass	Hit	0.042454624
GE	1	P01-X18-Y05	1	P2A	Jiang_16S	24.34655084	0.96	Pass	Hit	0.042454624
GE	1	P01-X20-Y05	1	P2A	Jiang_16S	23.35976577	0.97	Pass	Hit	0.042454624
GE	1	P01-X21-Y05	1	P2A	Jiang_16S	23.7077279	0.97	Pass	Hit	0.042454624
GE	1	P01-X22-Y05	1	P2A	Jiang_16S	25.15327663	0.96	Pass	Hit	0.042454624
GE	1	P01-X23-Y05	1	P2A	Jiang_16S	25.1950546	0.94	Pass	Hit	0.042454624
GE	1	P01-X24-Y05	1	P2A	Jiang_16S	23.83626078	0.95	Pass	Hit	0.042454624
GE	1	P01-X25-Y05	1	P2A	Jiang_16S	25.41448114	0.94	Pass	Hit	0.042454624
GE	1	P01-X26-Y05	1	P2A	Jiang_16S	23.75188199	0.95	Pass	Hit	0.042454624
GE	1	P01-X27-Y05	1	P2A	Jiang_16S	24.49548945	0.94	Pass	Hit	0.042454624
GE	1	P01-X29-Y05	1	P2A	Jiang_16S	25.74847132	0.93	Pass	Hit	0.042454624
GE	1	P01-X30-Y05	1	P2A	Jiang_16S	25.01408511	0.88	Pass	Hit	0.042454624
GE	1	P01-X31-Y05	1	P2A	Jiang_16S	24.35847775	0.92	Pass	Hit	0.042454624
GE	1	P01-X32-Y05	1	P2A	Jiang_16S	23.77269289	0.97	Pass	Hit	0.042454624
GE	1	P01-X33-Y05	1	P2A	Jiang_16S	23.55216496	0.98	Pass	Hit	0.042454624
GE	1	P01-X34-Y05	1	P2A	Jiang_16S	25.8119721	0.96	Pass	Hit	0.042454624
GE	1	P01-X35-Y05	1	P2A	Jiang_16S	24.90525052	0.95	Pass	Hit	0.042454624
GE	1	P01-X38-Y05	1	P2A	Jiang_16S	23.1127274	0.95	Pass	Hit	0.042454624
GE	1	P01-X39-Y05	1	P2A	Jiang_16S	23.99813754	0.94	Pass	Hit	0.042454624
GE	1	P01-X40-Y05	1	P2A	Jiang_16S	23.47471061	0.94	Pass	Hit	0.042454624
GE	1	P01-X41-Y05	1	P2A	Jiang_16S	23.52307989	0.88	Pass	Hit	0.042454624
GE	1	P01-X42-Y05	1	P2A	Jiang_16S	22.7117458	0.96	Pass	Hit	0.042454624
GE	1	P01-X44-Y05	1	P2A	Jiang_16S	22.93490855	0.96	Pass	Hit	0.042454624
GE	1	P01-X45-Y05	1	P2A	Jiang_16S	24.19977046	0.96	Pass	Hit	0.042454624
GE	1	P01-X46-Y05	1	P2A	Jiang_16S	22.9912286	0.98	Pass	Hit	0.042454624
GE	1	P01-X47-Y05	1	P2A	Jiang_16S	24.13914208	0.97	Pass	Hit	0.042454624
GE	1	P01-X48-Y05	1	P2A	Jiang_16S	23.79257438	0.96	Pass	Hit	0.042454624
GE	1	P01-X49-Y05	1	P2A	Jiang_16S	24.91887129	0.95	Pass	Hit	0.042454624
GE	1	P01-X50-Y05	1	P2A	Jiang_16S	24.10478464	0.95	Pass	Hit	0.042454624
GE	1	P01-X51-Y05	1	P2A	Jiang_16S	25.75474857	0.92	Pass	Hit	0.042454624
GE	1	P01-X52-Y05	1	P2A	Jiang_16S	23.61026332	0.94	Pass	Hit	0.042454624
GE	1	P01-X53-Y05	1	P2A	Jiang_16S	25.28298839	0.92	Pass	Hit	0.042454624
GE	1	P01-X54-Y05	1	P2A	Jiang_16S	22.31690727	0.95	Pass	Hit	0.042454624
GE	1	P01-X55-Y05	1	P2A	Jiang_16S	24.95351723	0.93	Pass	Hit	0.042454624
GE	1	P01-X57-Y05	1	P2A	Jiang_16S	23.65432313	0.96	Pass	Hit	0.042454624
GE	1	P01-X58-Y05	1	P2A	Jiang_16S	24.866952	0.96	Pass	Hit	0.042454624
GE	1	P01-X59-Y05	1	P2A	Jiang_16S	23.42985726	0.97	Pass	Hit	0.042454624
GE	1	P01-X60-Y05	1	P2A	Jiang_16S	23.09237951	0.97	Pass	Hit	0.042454624
GE	1	P01-X61-Y05	1	P2A	Jiang_16S	22.54281145	0.95	Pass	Hit	0.042454624
GE	1	P01-X62-Y05	1	P2A	Jiang_16S	25.18902624	0.95	Pass	Hit	0.042454624
GE	1	P01-X63-Y05	1	P2A	Jiang_16S	24.13775697	0.94	Pass	Hit	0.042454624
GE	1	P01-X64-Y05	1	P2A	Jiang_16S	22.8618739	0.9	Pass	Hit	0.042454624
GE	1	P01-X65-Y05	1	P2A	Jiang_16S	25.7923622	0.92	Pass	Hit	0.042454624
GE	1	P01-X66-Y05	1	P2A	Jiang_16S	24.19965869	0.81	Pass	Hit	0.042454624
GE	1	P01-X67-Y05	1	P2A	Jiang_16S	23.94519572	0.94	Pass	Hit	0.042454624
GE	1	P01-X68-Y05	1	P2A	Jiang_16S	23.16871055	0.96	Pass	Hit	0.042454624
GE	1	P01-X69-Y05	1	P2A	Jiang_16S	23.5759797	0.98	Pass	Hit	0.042454624
GE	1	P01-X70-Y05	1	P2A	Jiang_16S	25.28557852	0.97	Pass	Hit	0.042454624
GE	1	P01-X01-Y06	1	P2A	Jiang_16S	24.29962201	0.96	Pass	Hit	0.042454624
GE	1	P01-X02-Y06	1	P2A	Jiang_16S	26.84058807	0.93	Pass	Hit	0.042454624
GE	1	P01-X03-Y06	1	P2A	Jiang_16S	24.01510879	0.94	Pass	Hit	0.042454624
GE	1	P01-X04-Y06	1	P2A	Jiang_16S	26.16172404	0.93	Pass	Hit	0.042454624
GE	1	P01-X05-Y06	1	P2A	Jiang_16S	24.32118087	0.95	Pass	Hit	0.042454624
GE	1	P01-X06-Y06	1	P2A	Jiang_16S	24.74147939	0.95	Pass	Hit	0.042454624
GE	1	P01-X07-Y06	1	P2A	Jiang_16S	24.05632616	0.87	Pass	Hit	0.042454624
GE	1	P01-X08-Y06	1	P2A	Jiang_16S	24.47626967	0.95	Pass	Hit	0.042454624
GE	1	P01-X09-Y06	1	P2A	Jiang_16S	24.64492745	0.94	Pass	Hit	0.042454624
GE	1	P01-X10-Y06	1	P2A	Jiang_16S	24.15900975	0.94	Pass	Hit	0.042454624
GE	1	P01-X12-Y06	1	P2A	Jiang_16S	23.59103578	0.88	Pass	Hit	0.042454624
GE	1	P01-X13-Y06	1	P2A	Jiang_16S	23.75245751	0.95	Pass	Hit	0.042454624
GE	1	P01-X14-Y06	1	P2A	Jiang_16S	25.42521807	0.94	Pass	Hit	0.042454624
GE	1	P01-X15-Y06	1	P2A	Jiang_16S	24.52339303	0.96	Pass	Hit	0.042454624
GE	1	P01-X16-Y06	1	P2A	Jiang_16S	23.68423335	0.96	Pass	Hit	0.042454624
GE	1	P01-X17-Y06	1	P2A	Jiang_16S	25.55920634	0.83	Pass	Hit	0.042454624
GE	1	P01-X18-Y06	1	P2A	Jiang_16S	22.88927777	0.97	Pass	Hit	0.042454624
GE	1	P01-X19-Y06	1	P2A	Jiang_16S	24.28335884	0.97	Pass	Hit	0.042454624
GE	1	P01-X20-Y06	1	P2A	Jiang_16S	25.82092826	0.95	Pass	Hit	0.042454624
GE	1	P01-X21-Y06	1	P2A	Jiang_16S	24.17388927	0.96	Pass	Hit	0.042454624
GE	1	P01-X22-Y06	1	P2A	Jiang_16S	24.11506308	0.95	Pass	Hit	0.042454624
GE	1	P01-X23-Y06	1	P2A	Jiang_16S	23.78241395	0.95	Pass	Hit	0.042454624
GE	1	P01-X24-Y06	1	P2A	Jiang_16S	24.16571539	0.96	Pass	Hit	0.042454624
GE	1	P01-X27-Y06	1	P2A	Jiang_16S	24.52450469	0.94	Pass	Hit	0.042454624
GE	1	P01-X28-Y06	1	P2A	Jiang_16S	25.21337197	0.95	Pass	Hit	0.042454624
GE	1	P01-X29-Y06	1	P2A	Jiang_16S	24.25201329	0.94	Pass	Hit	0.042454624
GE	1	P01-X30-Y06	1	P2A	Jiang_16S	23.69734748	0.95	Pass	Hit	0.042454624
GE	1	P01-X31-Y06	1	P2A	Jiang_16S	24.14496629	0.96	Pass	Hit	0.042454624
GE	1	P01-X32-Y06	1	P2A	Jiang_16S	24.10816905	0.97	Pass	Hit	0.042454624
GE	1	P01-X33-Y06	1	P2A	Jiang_16S	23.60673437	0.97	Pass	Hit	0.042454624
GE	1	P01-X35-Y06	1	P2A	Jiang_16S	22.51052502	0.96	Pass	Hit	0.042454624
GE	1	P01-X36-Y06	1	P2A	Jiang_16S	23.50101002	0.96	Pass	Hit	0.042454624
GE	1	P01-X37-Y06	1	P2A	Jiang_16S	24.94607668	0.94	Pass	Hit	0.042454624
GE	1	P01-X38-Y06	1	P2A	Jiang_16S	23.43758973	0.94	Pass	Hit	0.042454624
GE	1	P01-X39-Y06	1	P2A	Jiang_16S	23.98626611	0.94	Pass	Hit	0.042454624
GE	1	P01-X40-Y06	1	P2A	Jiang_16S	23.28999523	0.86	Pass	Hit	0.042454624
GE	1	P01-X41-Y06	1	P2A	Jiang_16S	24.08380413	0.94	Pass	Hit	0.042454624
GE	1	P01-X42-Y06	1	P2A	Jiang_16S	25.15383097	0.93	Pass	Hit	0.042454624
GE	1	P01-X43-Y06	1	P2A	Jiang_16S	24.18408501	0.95	Pass	Hit	0.042454624
GE	1	P01-X44-Y06	1	P2A	Jiang_16S	23.2624887	0.97	Pass	Hit	0.042454624
GE	1	P01-X45-Y06	1	P2A	Jiang_16S	23.56083251	0.97	Pass	Hit	0.042454624
GE	1	P01-X46-Y06	1	P2A	Jiang_16S	26.20292802	0.95	Pass	Hit	0.042454624
GE	1	P01-X47-Y06	1	P2A	Jiang_16S	23.16490742	0.97	Pass	Hit	0.042454624
GE	1	P01-X48-Y06	1	P2A	Jiang_16S	23.7401319	0.97	Pass	Hit	0.042454624
GE	1	P01-X49-Y06	1	P2A	Jiang_16S	23.18799847	0.95	Pass	Hit	0.042454624
GE	1	P01-X50-Y06	1	P2A	Jiang_16S	23.32832744	0.96	Pass	Hit	0.042454624
GE	1	P01-X52-Y06	1	P2A	Jiang_16S	23.47213169	0.93	Pass	Hit	0.042454624
GE	1	P01-X53-Y06	1	P2A	Jiang_16S	25.62079233	0.92	Pass	Hit	0.042454624
GE	1	P01-X54-Y06	1	P2A	Jiang_16S	23.83574124	0.94	Pass	Hit	0.042454624
GE	1	P01-X55-Y06	1	P2A	Jiang_16S	24.8792942	0.93	Pass	Hit	0.042454624
GE	1	P01-X56-Y06	1	P2A	Jiang_16S	24.95630966	0.88	Pass	Hit	0.042454624
GE	1	P01-X57-Y06	1	P2A	Jiang_16S	23.41634166	0.96	Pass	Hit	0.042454624
GE	1	P01-X58-Y06	1	P2A	Jiang_16S	24.13403255	0.96	Pass	Hit	0.042454624
GE	1	P01-X59-Y06	1	P2A	Jiang_16S	24.47232732	0.96	Pass	Hit	0.042454624
GE	1	P01-X60-Y06	1	P2A	Jiang_16S	22.89557871	0.98	Pass	Hit	0.042454624
GE	1	P01-X61-Y06	1	P2A	Jiang_16S	22.72425826	0.97	Pass	Hit	0.042454624
GE	1	P01-X62-Y06	1	P2A	Jiang_16S	22.60532469	0.96	Pass	Hit	0.042454624
GE	1	P01-X63-Y06	1	P2A	Jiang_16S	23.89123494	0.95	Pass	Hit	0.042454624
GE	1	P01-X64-Y06	1	P2A	Jiang_16S	22.94220096	0.95	Pass	Hit	0.042454624
GE	1	P01-X65-Y06	1	P2A	Jiang_16S	24.80835289	0.93	Pass	Hit	0.042454624
GE	1	P01-X66-Y06	1	P2A	Jiang_16S	24.24904824	0.93	Pass	Hit	0.042454624
GE	1	P01-X67-Y06	1	P2A	Jiang_16S	23.41429773	0.94	Pass	Hit	0.042454624
GE	1	P01-X68-Y06	1	P2A	Jiang_16S	23.51369941	0.96	Pass	Hit	0.042454624
GE	1	P01-X69-Y06	1	P2A	Jiang_16S	22.09452949	0.98	Pass	Hit	0.042454624
GE	1	P01-X70-Y06	1	P2A	Jiang_16S	23.15761916	0.97	Pass	Hit	0.042454624
GE	1	P01-X02-Y07	1	P2A	Jiang_16S	23.43357939	0.96	Pass	Hit	0.042454624
GE	1	P01-X03-Y07	1	P2A	Jiang_16S	23.813487	0.95	Pass	Hit	0.042454624
GE	1	P01-X04-Y07	1	P2A	Jiang_16S	24.4050271	0.84	Pass	Hit	0.042454624
GE	1	P01-X05-Y07	1	P2A	Jiang_16S	24.02314958	0.84	Pass	Hit	0.042454624
GE	1	P01-X06-Y07	1	P2A	Jiang_16S	24.49731626	0.94	Pass	Hit	0.042454624
GE	1	P01-X08-Y07	1	P2A	Jiang_16S	23.93780871	0.88	Pass	Hit	0.042454624
GE	1	P01-X09-Y07	1	P2A	Jiang_16S	26.45695858	0.92	Pass	Hit	0.042454624
GE	1	P01-X10-Y07	1	P2A	Jiang_16S	24.38664581	0.94	Pass	Hit	0.042454624
GE	1	P01-X11-Y07	1	P2A	Jiang_16S	25.5088193	0.94	Pass	Hit	0.042454624
GE	1	P01-X12-Y07	1	P2A	Jiang_16S	25.30317854	0.94	Pass	Hit	0.042454624
GE	1	P01-X13-Y07	1	P2A	Jiang_16S	25.51919252	0.94	Pass	Hit	0.042454624
GE	1	P01-X14-Y07	1	P2A	Jiang_16S	23.63192238	0.9	Pass	Hit	0.042454624
GE	1	P01-X15-Y07	1	P2A	Jiang_16S	26.26411483	0.94	Pass	Hit	0.042454624
GE	1	P01-X16-Y07	1	P2A	Jiang_16S	25.39752042	0.93	Pass	Hit	0.042454624
GE	1	P01-X17-Y07	1	P2A	Jiang_16S	25.49248314	0.84	Pass	Hit	0.042454624
GE	1	P01-X18-Y07	1	P2A	Jiang_16S	23.68258747	0.96	Pass	Hit	0.042454624
GE	1	P01-X19-Y07	1	P2A	Jiang_16S	22.80452041	0.98	Pass	Hit	0.042454624
GE	1	P01-X21-Y07	1	P2A	Jiang_16S	25.12629544	0.94	Pass	Hit	0.042454624
GE	1	P01-X24-Y07	1	P2A	Jiang_16S	23.4784232	0.96	Pass	Hit	0.042454624
GE	1	P01-X25-Y07	1	P2A	Jiang_16S	26.16243686	0.94	Pass	Hit	0.042454624
GE	1	P01-X26-Y07	1	P2A	Jiang_16S	24.52030432	0.94	Pass	Hit	0.042454624
GE	1	P01-X27-Y07	1	P2A	Jiang_16S	24.31134169	0.94	Pass	Hit	0.042454624
GE	1	P01-X28-Y07	1	P2A	Jiang_16S	23.69348351	0.89	Pass	Hit	0.042454624
GE	1	P01-X29-Y07	1	P2A	Jiang_16S	23.28158255	0.95	Pass	Hit	0.042454624
GE	1	P01-X30-Y07	1	P2A	Jiang_16S	23.61833509	0.95	Pass	Hit	0.042454624
GE	1	P01-X31-Y07	1	P2A	Jiang_16S	24.20763064	0.95	Pass	Hit	0.042454624
GE	1	P01-X32-Y07	1	P2A	Jiang_16S	24.54159989	0.96	Pass	Hit	0.042454624
GE	1	P01-X33-Y07	1	P2A	Jiang_16S	23.57374861	0.97	Pass	Hit	0.042454624
GE	1	P01-X34-Y07	1	P2A	Jiang_16S	24.38915552	0.97	Pass	Hit	0.042454624
GE	1	P01-X35-Y07	1	P2A	Jiang_16S	26.03297683	0.87	Pass	Hit	0.042454624
GE	1	P01-X36-Y07	1	P2A	Jiang_16S	22.62685433	0.96	Pass	Hit	0.042454624
GE	1	P01-X37-Y07	1	P2A	Jiang_16S	25.07364919	0.93	Pass	Hit	0.042454624
GE	1	P01-X38-Y07	1	P2A	Jiang_16S	22.69169129	0.95	Pass	Hit	0.042454624
GE	1	P01-X39-Y07	1	P2A	Jiang_16S	24.4367265	0.94	Pass	Hit	0.042454624
GE	1	P01-X40-Y07	1	P2A	Jiang_16S	23.31547174	0.94	Pass	Hit	0.042454624
GE	1	P01-X41-Y07	1	P2A	Jiang_16S	24.66666913	0.94	Pass	Hit	0.042454624
GE	1	P01-X42-Y07	1	P2A	Jiang_16S	23.80981347	0.94	Pass	Hit	0.042454624
GE	1	P01-X43-Y07	1	P2A	Jiang_16S	22.84586061	0.96	Pass	Hit	0.042454624
GE	1	P01-X44-Y07	1	P2A	Jiang_16S	23.15205582	0.97	Pass	Hit	0.042454624
GE	1	P01-X45-Y07	1	P2A	Jiang_16S	22.78613629	0.98	Pass	Hit	0.042454624
GE	1	P01-X46-Y07	1	P2A	Jiang_16S	25.13317492	0.96	Pass	Hit	0.042454624
GE	1	P01-X47-Y07	1	P2A	Jiang_16S	25.01934477	0.96	Pass	Hit	0.042454624
GE	1	P01-X48-Y07	1	P2A	Jiang_16S	24.31762415	0.95	Pass	Hit	0.042454624
GE	1	P01-X49-Y07	1	P2A	Jiang_16S	22.81332574	0.95	Pass	Hit	0.042454624
GE	1	P01-X50-Y07	1	P2A	Jiang_16S	24.91956235	0.94	Pass	Hit	0.042454624
GE	1	P01-X51-Y07	1	P2A	Jiang_16S	24.38046156	0.94	Pass	Hit	0.042454624
GE	1	P01-X52-Y07	1	P2A	Jiang_16S	25.13452815	0.93	Pass	Hit	0.042454624
GE	1	P01-X53-Y07	1	P2A	Jiang_16S	24.22731086	0.94	Pass	Hit	0.042454624
GE	1	P01-X54-Y07	1	P2A	Jiang_16S	23.38205696	0.86	Pass	Hit	0.042454624
GE	1	P01-X55-Y07	1	P2A	Jiang_16S	24.06583353	0.94	Pass	Hit	0.042454624
GE	1	P01-X56-Y07	1	P2A	Jiang_16S	24.05376521	0.95	Pass	Hit	0.042454624
GE	1	P01-X57-Y07	1	P2A	Jiang_16S	22.38037966	0.97	Pass	Hit	0.042454624
GE	1	P01-X58-Y07	1	P2A	Jiang_16S	24.97159491	0.91	Pass	Hit	0.042454624
GE	1	P01-X60-Y07	1	P2A	Jiang_16S	23.88353154	0.97	Pass	Hit	0.042454624
GE	1	P01-X61-Y07	1	P2A	Jiang_16S	23.7383958	0.96	Pass	Hit	0.042454624
GE	1	P01-X62-Y07	1	P2A	Jiang_16S	25.02322445	0.94	Pass	Hit	0.042454624
GE	1	P01-X63-Y07	1	P2A	Jiang_16S	24.10957649	0.95	Pass	Hit	0.042454624
GE	1	P01-X64-Y07	1	P2A	Jiang_16S	24.80408636	0.94	Pass	Hit	0.042454624
GE	1	P01-X65-Y07	1	P2A	Jiang_16S	23.51872085	0.94	Pass	Hit	0.042454624
GE	1	P01-X67-Y07	1	P2A	Jiang_16S	25.08532398	0.82	Pass	Hit	0.042454624
GE	1	P01-X68-Y07	1	P2A	Jiang_16S	23.54689874	0.96	Pass	Hit	0.042454624
GE	1	P01-X69-Y07	1	P2A	Jiang_16S	24.02638633	0.97	Pass	Hit	0.042454624
GE	1	P01-X70-Y07	1	P2A	Jiang_16S	23.75838901	0.97	Pass	Hit	0.042454624
GE	1	P01-X01-Y08	1	P2A	Jiang_16S	24.53943013	0.95	Pass	Hit	0.042454624
GE	1	P01-X02-Y08	1	P2A	Jiang_16S	24.11224947	0.96	Pass	Hit	0.042454624
GE	1	P01-X03-Y08	1	P2A	Jiang_16S	23.94965573	0.87	Pass	Hit	0.042454624
GE	1	P01-X04-Y08	1	P2A	Jiang_16S	24.81071115	0.77	Pass	Hit	0.042454624
GE	1	P01-X05-Y08	1	P2A	Jiang_16S	25.56471386	0.93	Pass	Hit	0.042454624
GE	1	P01-X06-Y08	1	P2A	Jiang_16S	24.15987584	0.95	Pass	Hit	0.042454624
GE	1	P01-X07-Y08	1	P2A	Jiang_16S	23.86534567	0.95	Pass	Hit	0.042454624
GE	1	P01-X08-Y08	1	P2A	Jiang_16S	25.38586232	0.94	Pass	Hit	0.042454624
GE	1	P01-X09-Y08	1	P2A	Jiang_16S	25.36251782	0.93	Pass	Hit	0.042454624
GE	1	P01-X10-Y08	1	P2A	Jiang_16S	25.04771776	0.94	Pass	Hit	0.042454624
GE	1	P01-X11-Y08	1	P2A	Jiang_16S	24.49614413	0.95	Pass	Hit	0.042454624
GE	1	P01-X12-Y08	1	P2A	Jiang_16S	25.46505178	0.93	Pass	Hit	0.042454624
GE	1	P01-X13-Y08	1	P2A	Jiang_16S	24.31525348	0.94	Pass	Hit	0.042454624
GE	1	P01-X14-Y08	1	P2A	Jiang_16S	23.76631695	0.96	Pass	Hit	0.042454624
GE	1	P01-X15-Y08	1	P2A	Jiang_16S	25.31980856	0.94	Pass	Hit	0.042454624
GE	1	P01-X16-Y08	1	P2A	Jiang_16S	25.28844156	0.94	Pass	Hit	0.042454624
GE	1	P01-X17-Y08	1	P2A	Jiang_16S	24.6040882	0.96	Pass	Hit	0.042454624
GE	1	P01-X19-Y08	1	P2A	Jiang_16S	24.47251322	0.95	Pass	Hit	0.042454624
GE	1	P01-X20-Y08	1	P2A	Jiang_16S	25.95687331	0.95	Pass	Hit	0.042454624
GE	1	P01-X21-Y08	1	P2A	Jiang_16S	22.88161412	0.98	Pass	Hit	0.042454624
GE	1	P01-X22-Y08	1	P2A	Jiang_16S	23.24128586	0.97	Pass	Hit	0.042454624
GE	1	P01-X24-Y08	1	P2A	Jiang_16S	23.79294408	0.96	Pass	Hit	0.042454624
GE	1	P01-X25-Y08	1	P2A	Jiang_16S	23.2772933	0.96	Pass	Hit	0.042454624
GE	1	P01-X26-Y08	1	P2A	Jiang_16S	23.8800026	0.95	Pass	Hit	0.042454624
GE	1	P01-X27-Y08	1	P2A	Jiang_16S	24.62889422	0.94	Pass	Hit	0.042454624
GE	1	P01-X28-Y08	1	P2A	Jiang_16S	23.70056429	0.94	Pass	Hit	0.042454624
GE	1	P01-X29-Y08	1	P2A	Jiang_16S	23.76490477	0.95	Pass	Hit	0.042454624
GE	1	P01-X30-Y08	1	P2A	Jiang_16S	25.33401353	0.94	Pass	Hit	0.042454624
GE	1	P01-X31-Y08	1	P2A	Jiang_16S	24.16879074	0.96	Pass	Hit	0.042454624
GE	1	P01-X32-Y08	1	P2A	Jiang_16S	24.28359138	0.95	Pass	Hit	0.042454624
GE	1	P01-X33-Y08	1	P2A	Jiang_16S	24.57577754	0.96	Pass	Hit	0.042454624
GE	1	P01-X35-Y08	1	P2A	Jiang_16S	23.56637282	0.97	Pass	Hit	0.042454624
GE	1	P01-X36-Y08	1	P2A	Jiang_16S	25.17877956	0.95	Pass	Hit	0.042454624
GE	1	P01-X37-Y08	1	P2A	Jiang_16S	23.39600175	0.88	Pass	Hit	0.042454624
GE	1	P01-X38-Y08	1	P2A	Jiang_16S	24.43398848	0.95	Pass	Hit	0.042454624
GE	1	P01-X39-Y08	1	P2A	Jiang_16S	23.51763516	0.94	Pass	Hit	0.042454624
GE	1	P01-X40-Y08	1	P2A	Jiang_16S	22.7032169	0.95	Pass	Hit	0.042454624
GE	1	P01-X41-Y08	1	P2A	Jiang_16S	25.14844952	0.93	Pass	Hit	0.042454624
GE	1	P01-X43-Y08	1	P2A	Jiang_16S	24.87684903	0.93	Pass	Hit	0.042454624
GE	1	P01-X44-Y08	1	P2A	Jiang_16S	23.09663799	0.96	Pass	Hit	0.042454624
GE	1	P01-X45-Y08	1	P2A	Jiang_16S	24.22898994	0.96	Pass	Hit	0.042454624
GE	1	P01-X46-Y08	1	P2A	Jiang_16S	23.98537659	0.97	Pass	Hit	0.042454624
GE	1	P01-X47-Y08	1	P2A	Jiang_16S	24.12452993	0.97	Pass	Hit	0.042454624
GE	1	P01-X48-Y08	1	P2A	Jiang_16S	22.40330032	0.96	Pass	Hit	0.042454624
GE	1	P01-X49-Y08	1	P2A	Jiang_16S	23.5327556	0.97	Pass	Hit	0.042454624
GE	1	P01-X50-Y08	1	P2A	Jiang_16S	25.2172227	0.94	Pass	Hit	0.042454624
GE	1	P01-X51-Y08	1	P2A	Jiang_16S	23.58924535	0.95	Pass	Hit	0.042454624
GE	1	P01-X52-Y08	1	P2A	Jiang_16S	23.41025904	0.94	Pass	Hit	0.042454624
GE	1	P01-X53-Y08	1	P2A	Jiang_16S	23.3726452	0.94	Pass	Hit	0.042454624
GE	1	P01-X54-Y08	1	P2A	Jiang_16S	25.20527198	0.92	Pass	Hit	0.042454624
GE	1	P01-X55-Y08	1	P2A	Jiang_16S	22.54933029	0.94	Pass	Hit	0.042454624
GE	1	P01-X56-Y08	1	P2A	Jiang_16S	22.92762981	0.95	Pass	Hit	0.042454624
GE	1	P01-X57-Y08	1	P2A	Jiang_16S	24.91563612	0.93	Pass	Hit	0.042454624
GE	1	P01-X58-Y08	1	P2A	Jiang_16S	23.61891402	0.96	Pass	Hit	0.042454624
GE	1	P01-X59-Y08	1	P2A	Jiang_16S	22.64653762	0.97	Pass	Hit	0.042454624
GE	1	P01-X60-Y08	1	P2A	Jiang_16S	23.43003266	0.97	Pass	Hit	0.042454624
GE	1	P01-X61-Y08	1	P2A	Jiang_16S	22.76749029	0.97	Pass	Hit	0.042454624
GE	1	P01-X62-Y08	1	P2A	Jiang_16S	24.9588138	0.95	Pass	Hit	0.042454624
GE	1	P01-X63-Y08	1	P2A	Jiang_16S	22.38365626	0.95	Pass	Hit	0.042454624
GE	1	P01-X64-Y08	1	P2A	Jiang_16S	23.38167031	0.95	Pass	Hit	0.042454624
GE	1	P01-X65-Y08	1	P2A	Jiang_16S	26.97426828	0.92	Pass	Hit	0.042454624
GE	1	P01-X66-Y08	1	P2A	Jiang_16S	24.0300964	0.93	Pass	Hit	0.042454624
GE	1	P01-X67-Y08	1	P2A	Jiang_16S	24.35256928	0.88	Pass	Hit	0.042454624
GE	1	P01-X68-Y08	1	P2A	Jiang_16S	22.74849617	0.97	Pass	Hit	0.042454624
GE	1	P01-X69-Y08	1	P2A	Jiang_16S	24.97957106	0.96	Pass	Hit	0.042454624
GE	1	P01-X70-Y08	1	P2A	Jiang_16S	24.69628692	0.97	Pass	Hit	0.042454624
GE	1	P01-X01-Y09	1	P2A	Jiang_16S	25.29067414	0.95	Pass	Hit	0.042454624
GE	1	P01-X02-Y09	1	P2A	Jiang_16S	23.13591867	0.96	Pass	Hit	0.042454624
GE	1	P01-X03-Y09	1	P2A	Jiang_16S	24.30195664	0.95	Pass	Hit	0.042454624
GE	1	P01-X04-Y09	1	P2A	Jiang_16S	24.07204342	0.95	Pass	Hit	0.042454624
GE	1	P01-X05-Y09	1	P2A	Jiang_16S	25.44265717	0.94	Pass	Hit	0.042454624
GE	1	P01-X06-Y09	1	P2A	Jiang_16S	23.97476552	0.95	Pass	Hit	0.042454624
GE	1	P01-X07-Y09	1	P2A	Jiang_16S	24.48543664	0.95	Pass	Hit	0.042454624
GE	1	P01-X08-Y09	1	P2A	Jiang_16S	25.44540771	0.95	Pass	Hit	0.042454624
GE	1	P01-X09-Y09	1	P2A	Jiang_16S	23.69959047	0.95	Pass	Hit	0.042454624
GE	1	P01-X10-Y09	1	P2A	Jiang_16S	24.04093434	0.96	Pass	Hit	0.042454624
GE	1	P01-X11-Y09	1	P2A	Jiang_16S	24.50323067	0.95	Pass	Hit	0.042454624
GE	1	P01-X12-Y09	1	P2A	Jiang_16S	23.62403187	0.95	Pass	Hit	0.042454624
GE	1	P01-X13-Y09	1	P2A	Jiang_16S	23.96799205	0.95	Pass	Hit	0.042454624
GE	1	P01-X14-Y09	1	P2A	Jiang_16S	26.38178117	0.92	Pass	Hit	0.042454624
GE	1	P01-X16-Y09	1	P2A	Jiang_16S	22.9413932	0.96	Pass	Hit	0.042454624
GE	1	P01-X17-Y09	1	P2A	Jiang_16S	24.03920327	0.96	Pass	Hit	0.042454624
GE	1	P01-X18-Y09	1	P2A	Jiang_16S	25.35832335	0.95	Pass	Hit	0.042454624
GE	1	P01-X19-Y09	1	P2A	Jiang_16S	25.49267091	0.95	Pass	Hit	0.042454624
GE	1	P01-X20-Y09	1	P2A	Jiang_16S	25.78744081	0.88	Pass	Hit	0.042454624
GE	1	P01-X21-Y09	1	P2A	Jiang_16S	23.63051284	0.97	Pass	Hit	0.042454624
GE	1	P01-X22-Y09	1	P2A	Jiang_16S	24.52753172	0.95	Pass	Hit	0.042454624
GE	1	P01-X23-Y09	1	P2A	Jiang_16S	26.43543966	0.94	Pass	Hit	0.042454624
GE	1	P01-X24-Y09	1	P2A	Jiang_16S	23.0541244	0.96	Pass	Hit	0.042454624
GE	1	P01-X26-Y09	1	P2A	Jiang_16S	23.75104572	0.94	Pass	Hit	0.042454624
GE	1	P01-X27-Y09	1	P2A	Jiang_16S	25.29378862	0.93	Pass	Hit	0.042454624
GE	1	P01-X28-Y09	1	P2A	Jiang_16S	25.34272575	0.93	Pass	Hit	0.042454624
GE	1	P01-X29-Y09	1	P2A	Jiang_16S	25.21823359	0.93	Pass	Hit	0.042454624
GE	1	P01-X30-Y09	1	P2A	Jiang_16S	23.32809658	0.95	Pass	Hit	0.042454624
GE	1	P01-X32-Y09	1	P2A	Jiang_16S	23.46408494	0.97	Pass	Hit	0.042454624
GE	1	P01-X34-Y09	1	P2A	Jiang_16S	23.30575913	0.97	Pass	Hit	0.042454624
GE	1	P01-X35-Y09	1	P2A	Jiang_16S	25.03225511	0.94	Pass	Hit	0.042454624
GE	1	P01-X36-Y09	1	P2A	Jiang_16S	23.28426017	0.96	Pass	Hit	0.042454624
GE	1	P01-X37-Y09	1	P2A	Jiang_16S	23.72893836	0.96	Pass	Hit	0.042454624
GE	1	P01-X38-Y09	1	P2A	Jiang_16S	23.94628053	0.95	Pass	Hit	0.042454624
GE	1	P01-X39-Y09	1	P2A	Jiang_16S	23.94472048	0.95	Pass	Hit	0.042454624
GE	1	P01-X40-Y09	1	P2A	Jiang_16S	24.04913788	0.94	Pass	Hit	0.042454624
GE	1	P01-X41-Y09	1	P2A	Jiang_16S	23.63240524	0.93	Pass	Hit	0.042454624
GE	1	P01-X42-Y09	1	P2A	Jiang_16S	23.01442326	0.95	Pass	Hit	0.042454624
GE	1	P01-X43-Y09	1	P2A	Jiang_16S	23.28267696	0.96	Pass	Hit	0.042454624
GE	1	P01-X44-Y09	1	P2A	Jiang_16S	23.84895584	0.93	Pass	Hit	0.042454624
GE	1	P01-X45-Y09	1	P2A	Jiang_16S	24.63034718	0.95	Pass	Hit	0.042454624
GE	1	P01-X46-Y09	1	P2A	Jiang_16S	25.01281642	0.91	Pass	Hit	0.042454624
GE	1	P01-X47-Y09	1	P2A	Jiang_16S	24.39365976	0.96	Pass	Hit	0.042454624
GE	1	P01-X48-Y09	1	P2A	Jiang_16S	26.29494668	0.9	Pass	Hit	0.042454624
GE	1	P01-X49-Y09	1	P2A	Jiang_16S	24.94312867	0.96	Pass	Hit	0.042454624
GE	1	P01-X51-Y09	1	P2A	Jiang_16S	23.26095025	0.94	Pass	Hit	0.042454624
GE	1	P01-X52-Y09	1	P2A	Jiang_16S	22.76459098	0.79	Pass	Hit	0.042454624
GE	1	P01-X53-Y09	1	P2A	Jiang_16S	23.44530825	0.94	Pass	Hit	0.042454624
GE	1	P01-X55-Y09	1	P2A	Jiang_16S	24.35736379	0.92	Pass	Hit	0.042454624
GE	1	P01-X56-Y09	1	P2A	Jiang_16S	24.95267601	0.93	Pass	Hit	0.042454624
GE	1	P01-X57-Y09	1	P2A	Jiang_16S	24.11412941	0.91	Pass	Hit	0.042454624
GE	1	P01-X58-Y09	1	P2A	Jiang_16S	23.06595956	0.97	Pass	Hit	0.042454624
GE	1	P01-X59-Y09	1	P2A	Jiang_16S	24.10201746	0.96	Pass	Hit	0.042454624
GE	1	P01-X60-Y09	1	P2A	Jiang_16S	22.93422363	0.97	Pass	Hit	0.042454624
GE	1	P01-X61-Y09	1	P2A	Jiang_16S	23.56591376	0.96	Pass	Hit	0.042454624
GE	1	P01-X63-Y09	1	P2A	Jiang_16S	22.53105861	0.95	Pass	Hit	0.042454624
GE	1	P01-X65-Y09	1	P2A	Jiang_16S	24.78617013	0.93	Pass	Hit	0.042454624
GE	1	P01-X66-Y09	1	P2A	Jiang_16S	23.04749753	0.94	Pass	Hit	0.042454624
GE	1	P01-X67-Y09	1	P2A	Jiang_16S	23.06475406	0.94	Pass	Hit	0.042454624
GE	1	P01-X68-Y09	1	P2A	Jiang_16S	24.48010221	0.94	Pass	Hit	0.042454624
GE	1	P01-X69-Y09	1	P2A	Jiang_16S	24.21526479	0.96	Pass	Hit	0.042454624
GE	1	P01-X01-Y10	1	P2A	Jiang_16S	24.21417624	0.96	Pass	Hit	0.042454624
GE	1	P01-X02-Y10	1	P2A	Jiang_16S	24.03188906	0.95	Pass	Hit	0.042454624
GE	1	P01-X03-Y10	1	P2A	Jiang_16S	23.8161815	0.95	Pass	Hit	0.042454624
GE	1	P01-X04-Y10	1	P2A	Jiang_16S	24.26202666	0.95	Pass	Hit	0.042454624
GE	1	P01-X05-Y10	1	P2A	Jiang_16S	25.19013401	0.95	Pass	Hit	0.042454624
GE	1	P01-X06-Y10	1	P2A	Jiang_16S	22.03270956	0.95	Pass	Hit	0.042454624
GE	1	P01-X07-Y10	1	P2A	Jiang_16S	22.87449169	0.96	Pass	Hit	0.042454624
GE	1	P01-X08-Y10	1	P2A	Jiang_16S	23.27055014	0.95	Pass	Hit	0.042454624
GE	1	P01-X09-Y10	1	P2A	Jiang_16S	25.54650049	0.95	Pass	Hit	0.042454624
GE	1	P01-X10-Y10	1	P2A	Jiang_16S	25.93836789	0.93	Pass	Hit	0.042454624
GE	1	P01-X11-Y10	1	P2A	Jiang_16S	23.08281776	0.95	Pass	Hit	0.042454624
GE	1	P01-X12-Y10	1	P2A	Jiang_16S	26.42178304	0.93	Pass	Hit	0.042454624
GE	1	P01-X13-Y10	1	P2A	Jiang_16S	23.8438084	0.95	Pass	Hit	0.042454624
GE	1	P01-X14-Y10	1	P2A	Jiang_16S	23.28635901	0.92	Pass	Hit	0.042454624
GE	1	P01-X15-Y10	1	P2A	Jiang_16S	25.21881335	0.88	Pass	Hit	0.042454624
GE	1	P01-X16-Y10	1	P2A	Jiang_16S	22.7686518	0.96	Pass	Hit	0.042454624
GE	1	P01-X17-Y10	1	P2A	Jiang_16S	23.00941166	0.96	Pass	Hit	0.042454624
GE	1	P01-X18-Y10	1	P2A	Jiang_16S	23.79086345	0.96	Pass	Hit	0.042454624
GE	1	P01-X19-Y10	1	P2A	Jiang_16S	24.37668944	0.96	Pass	Hit	0.042454624
GE	1	P01-X20-Y10	1	P2A	Jiang_16S	24.18716933	0.95	Pass	Hit	0.042454624
GE	1	P01-X21-Y10	1	P2A	Jiang_16S	23.40859867	0.97	Pass	Hit	0.042454624
GE	1	P01-X22-Y10	1	P2A	Jiang_16S	25.20681659	0.96	Pass	Hit	0.042454624
GE	1	P01-X23-Y10	1	P2A	Jiang_16S	24.4852063	0.96	Pass	Hit	0.042454624
GE	1	P01-X24-Y10	1	P2A	Jiang_16S	25.17803019	0.92	Pass	Hit	0.042454624
GE	1	P01-X25-Y10	1	P2A	Jiang_16S	24.45473807	0.95	Pass	Hit	0.042454624
GE	1	P01-X27-Y10	1	P2A	Jiang_16S	23.68440579	0.94	Pass	Hit	0.042454624
GE	1	P01-X28-Y10	1	P2A	Jiang_16S	25.43637415	0.94	Pass	Hit	0.042454624
GE	1	P01-X29-Y10	1	P2A	Jiang_16S	24.23582068	0.94	Pass	Hit	0.042454624
GE	1	P01-X30-Y10	1	P2A	Jiang_16S	24.16522554	0.95	Pass	Hit	0.042454624
GE	1	P01-X31-Y10	1	P2A	Jiang_16S	24.58030395	0.91	Pass	Hit	0.042454624
GE	1	P01-X33-Y10	1	P2A	Jiang_16S	23.43186867	0.97	Pass	Hit	0.042454624
GE	1	P01-X34-Y10	1	P2A	Jiang_16S	23.73701029	0.97	Pass	Hit	0.042454624
GE	1	P01-X35-Y10	1	P2A	Jiang_16S	25.21505639	0.96	Pass	Hit	0.042454624
GE	1	P01-X36-Y10	1	P2A	Jiang_16S	22.99618828	0.96	Pass	Hit	0.042454624
GE	1	P01-X37-Y10	1	P2A	Jiang_16S	23.9199241	0.96	Pass	Hit	0.042454624
GE	1	P01-X38-Y10	1	P2A	Jiang_16S	25.24129004	0.94	Pass	Hit	0.042454624
GE	1	P01-X39-Y10	1	P2A	Jiang_16S	23.66895784	0.95	Pass	Hit	0.042454624
GE	1	P01-X40-Y10	1	P2A	Jiang_16S	23.05190275	0.95	Pass	Hit	0.042454624
GE	1	P01-X41-Y10	1	P2A	Jiang_16S	26.20015995	0.92	Pass	Hit	0.042454624
GE	1	P01-X42-Y10	1	P2A	Jiang_16S	22.7540337	0.96	Pass	Hit	0.042454624
GE	1	P01-X43-Y10	1	P2A	Jiang_16S	24.11174291	0.94	Pass	Hit	0.042454624
GE	1	P01-X45-Y10	1	P2A	Jiang_16S	24.16794839	0.95	Pass	Hit	0.042454624
GE	1	P01-X46-Y10	1	P2A	Jiang_16S	24.96534186	0.95	Pass	Hit	0.042454624
GE	1	P01-X47-Y10	1	P2A	Jiang_16S	25.20177305	0.95	Pass	Hit	0.042454624
GE	1	P01-X48-Y10	1	P2A	Jiang_16S	23.83235905	0.95	Pass	Hit	0.042454624
GE	1	P01-X49-Y10	1	P2A	Jiang_16S	23.2173867	0.96	Pass	Hit	0.042454624
GE	1	P01-X50-Y10	1	P2A	Jiang_16S	22.9566658	0.96	Pass	Hit	0.042454624
GE	1	P01-X51-Y10	1	P2A	Jiang_16S	25.36300116	0.94	Pass	Hit	0.042454624
GE	1	P01-X52-Y10	1	P2A	Jiang_16S	22.4912096	0.94	Pass	Hit	0.042454624
GE	1	P01-X53-Y10	1	P2A	Jiang_16S	22.55108501	0.95	Pass	Hit	0.042454624
GE	1	P01-X54-Y10	1	P2A	Jiang_16S	23.53517314	0.94	Pass	Hit	0.042454624
GE	1	P01-X55-Y10	1	P2A	Jiang_16S	24.10824612	0.94	Pass	Hit	0.042454624
GE	1	P01-X56-Y10	1	P2A	Jiang_16S	25.35512326	0.93	Pass	Hit	0.042454624
GE	1	P01-X57-Y10	1	P2A	Jiang_16S	25.35109178	0.93	Pass	Hit	0.042454624
GE	1	P01-X58-Y10	1	P2A	Jiang_16S	22.99143517	0.96	Pass	Hit	0.042454624
GE	1	P01-X59-Y10	1	P2A	Jiang_16S	24.43053096	0.95	Pass	Hit	0.042454624
GE	1	P01-X60-Y10	1	P2A	Jiang_16S	23.5983282	0.97	Pass	Hit	0.042454624
GE	1	P01-X61-Y10	1	P2A	Jiang_16S	23.99794906	0.96	Pass	Hit	0.042454624
GE	1	P01-X62-Y10	1	P2A	Jiang_16S	22.82053582	0.96	Pass	Hit	0.042454624
GE	1	P01-X63-Y10	1	P2A	Jiang_16S	22.79851432	0.95	Pass	Hit	0.042454624
GE	1	P01-X64-Y10	1	P2A	Jiang_16S	25.94244973	0.92	Pass	Hit	0.042454624
GE	1	P01-X65-Y10	1	P2A	Jiang_16S	22.43546056	0.95	Pass	Hit	0.042454624
GE	1	P01-X66-Y10	1	P2A	Jiang_16S	23.20953707	0.94	Pass	Hit	0.042454624
GE	1	P01-X67-Y10	1	P2A	Jiang_16S	25.97289195	0.91	Pass	Hit	0.042454624
GE	1	P01-X69-Y10	1	P2A	Jiang_16S	22.8590329	0.98	Pass	Hit	0.042454624
GE	1	P01-X01-Y11	1	P2A	Jiang_16S	25.10941597	0.93	Pass	Hit	0.042454624
GE	1	P01-X02-Y11	1	P2A	Jiang_16S	22.92542333	0.95	Pass	Hit	0.042454624
GE	1	P01-X03-Y11	1	P2A	Jiang_16S	23.42821902	0.95	Pass	Hit	0.042454624
GE	1	P01-X04-Y11	1	P2A	Jiang_16S	23.84661319	0.94	Pass	Hit	0.042454624
GE	1	P01-X05-Y11	1	P2A	Jiang_16S	23.76534595	0.97	Pass	Hit	0.042454624
GE	1	P01-X06-Y11	1	P2A	Jiang_16S	22.91868556	0.96	Pass	Hit	0.042454624
GE	1	P01-X07-Y11	1	P2A	Jiang_16S	24.49408673	0.96	Pass	Hit	0.042454624
GE	1	P01-X08-Y11	1	P2A	Jiang_16S	23.46773587	0.96	Pass	Hit	0.042454624
GE	1	P01-X10-Y11	1	P2A	Jiang_16S	24.41712657	0.96	Pass	Hit	0.042454624
GE	1	P01-X11-Y11	1	P2A	Jiang_16S	24.18291117	0.95	Pass	Hit	0.042454624
GE	1	P01-X12-Y11	1	P2A	Jiang_16S	24.64871515	0.94	Pass	Hit	0.042454624
GE	1	P01-X13-Y11	1	P2A	Jiang_16S	25.41115224	0.93	Pass	Hit	0.042454624
GE	1	P01-X14-Y11	1	P2A	Jiang_16S	23.66925281	0.94	Pass	Hit	0.042454624
GE	1	P01-X15-Y11	1	P2A	Jiang_16S	23.06083556	0.91	Pass	Hit	0.042454624
GE	1	P01-X16-Y11	1	P2A	Jiang_16S	24.45797142	0.94	Pass	Hit	0.042454624
GE	1	P01-X17-Y11	1	P2A	Jiang_16S	24.25274673	0.93	Pass	Hit	0.042454624
GE	1	P01-X18-Y11	1	P2A	Jiang_16S	23.17776181	0.94	Pass	Hit	0.042454624
GE	1	P01-X19-Y11	1	P2A	Jiang_16S	23.81547815	0.94	Pass	Hit	0.042454624
GE	1	P01-X20-Y11	1	P2A	Jiang_16S	25.4303221	0.94	Pass	Hit	0.042454624
GE	1	P01-X21-Y11	1	P2A	Jiang_16S	25.38509036	0.86	Pass	Hit	0.042454624
GE	1	P01-X22-Y11	1	P2A	Jiang_16S	23.51159103	0.96	Pass	Hit	0.042454624
GE	1	P01-X23-Y11	1	P2A	Jiang_16S	26.89674726	0.87	Pass	Hit	0.042454624
GE	1	P01-X24-Y11	1	P2A	Jiang_16S	23.7956018	0.97	Pass	Hit	0.042454624
GE	1	P01-X26-Y11	1	P2A	Jiang_16S	24.19253974	0.96	Pass	Hit	0.042454624
GE	1	P01-X27-Y11	1	P2A	Jiang_16S	24.74153652	0.94	Pass	Hit	0.042454624
GE	1	P01-X28-Y11	1	P2A	Jiang_16S	26.01767605	0.92	Pass	Hit	0.042454624
GE	1	P01-X29-Y11	1	P2A	Jiang_16S	24.03637834	0.92	Pass	Hit	0.042454624
GE	1	P01-X30-Y11	1	P2A	Jiang_16S	25.11847605	0.92	Pass	Hit	0.042454624
GE	1	P01-X31-Y11	1	P2A	Jiang_16S	24.40359713	0.9	Pass	Hit	0.042454624
GE	1	P01-X32-Y11	1	P2A	Jiang_16S	25.22260734	0.84	Pass	Hit	0.042454624
GE	1	P01-X33-Y11	1	P2A	Jiang_16S	23.48293086	0.96	Pass	Hit	0.042454624
GE	1	P01-X34-Y11	1	P2A	Jiang_16S	23.86573106	0.96	Pass	Hit	0.042454624
GE	1	P01-X35-Y11	1	P2A	Jiang_16S	23.55530394	0.96	Pass	Hit	0.042454624
GE	1	P01-X36-Y11	1	P2A	Jiang_16S	23.60827741	0.95	Pass	Hit	0.042454624
GE	1	P01-X37-Y11	1	P2A	Jiang_16S	23.13020871	0.96	Pass	Hit	0.042454624
GE	1	P01-X38-Y11	1	P2A	Jiang_16S	25.29977913	0.95	Pass	Hit	0.042454624
GE	1	P01-X39-Y11	1	P2A	Jiang_16S	24.27367607	0.96	Pass	Hit	0.042454624
GE	1	P01-X40-Y11	1	P2A	Jiang_16S	25.46777477	0.94	Pass	Hit	0.042454624
GE	1	P01-X41-Y11	1	P2A	Jiang_16S	23.66313481	0.92	Pass	Hit	0.042454624
GE	1	P01-X42-Y11	1	P2A	Jiang_16S	24.03922072	0.92	Pass	Hit	0.042454624
GE	1	P01-X43-Y11	1	P2A	Jiang_16S	25.00948347	0.82	Pass	Hit	0.042454624
GE	1	P01-X44-Y11	1	P2A	Jiang_16S	26.14255155	0.91	Pass	Hit	0.042454624
GE	1	P01-X45-Y11	1	P2A	Jiang_16S	23.56661508	0.94	Pass	Hit	0.042454624
GE	1	P01-X46-Y11	1	P2A	Jiang_16S	24.14920011	0.96	Pass	Hit	0.042454624
GE	1	P01-X48-Y11	1	P2A	Jiang_16S	22.16557909	0.97	Pass	Hit	0.042454624
GE	1	P01-X49-Y11	1	P2A	Jiang_16S	24.03614408	0.97	Pass	Hit	0.042454624
GE	1	P01-X50-Y11	1	P2A	Jiang_16S	23.07416879	0.97	Pass	Hit	0.042454624
GE	1	P01-X51-Y11	1	P2A	Jiang_16S	24.05998294	0.96	Pass	Hit	0.042454624
GE	1	P01-X52-Y11	1	P2A	Jiang_16S	23.88749263	0.95	Pass	Hit	0.042454624
GE	1	P01-X53-Y11	1	P2A	Jiang_16S	23.97573992	0.94	Pass	Hit	0.042454624
GE	1	P01-X54-Y11	1	P2A	Jiang_16S	24.23265826	0.92	Pass	Hit	0.042454624
GE	1	P01-X55-Y11	1	P2A	Jiang_16S	24.01518113	0.91	Pass	Hit	0.042454624
GE	1	P01-X56-Y11	1	P2A	Jiang_16S	23.57136134	0.86	Pass	Hit	0.042454624
GE	1	P01-X57-Y11	1	P2A	Jiang_16S	23.67101434	0.92	Pass	Hit	0.042454624
GE	1	P01-X58-Y11	1	P2A	Jiang_16S	25.3589361	0.78	Pass	Hit	0.042454624
GE	1	P01-X59-Y11	1	P2A	Jiang_16S	23.18930375	0.96	Pass	Hit	0.042454624
GE	1	P01-X60-Y11	1	P2A	Jiang_16S	24.03149236	0.96	Pass	Hit	0.042454624
GE	1	P01-X61-Y11	1	P2A	Jiang_16S	24.44602969	0.96	Pass	Hit	0.042454624
GE	1	P01-X62-Y11	1	P2A	Jiang_16S	23.84858133	0.97	Pass	Hit	0.042454624
GE	1	P01-X63-Y11	1	P2A	Jiang_16S	25.00801901	0.95	Pass	Hit	0.042454624
GE	1	P01-X64-Y11	1	P2A	Jiang_16S	25.08460005	0.95	Pass	Hit	0.042454624
GE	1	P01-X65-Y11	1	P2A	Jiang_16S	24.83075355	0.94	Pass	Hit	0.042454624
GE	1	P01-X66-Y11	1	P2A	Jiang_16S	23.11481944	0.93	Pass	Hit	0.042454624
GE	1	P01-X67-Y11	1	P2A	Jiang_16S	23.88842777	0.86	Pass	Hit	0.042454624
GE	1	P01-X68-Y11	1	P2A	Jiang_16S	25.6090699	0.91	Pass	Hit	0.042454624
GE	1	P01-X69-Y11	1	P2A	Jiang_16S	24.37674744	0.95	Pass	Hit	0.042454624
GE	1	P01-X70-Y11	1	P2A	Jiang_16S	25.18750589	0.97	Pass	Hit	0.042454624
GE	1	P01-X04-Y01	1	P2A	Jiang_16S	999	0	Fail	No Hit	0.042454624
GE	1	P01-X08-Y01	1	P2A	Jiang_16S	999	0	Fail	No Hit	0.042454624
GE	1	P01-X26-Y01	1	P2A	Jiang_16S	999	0	Fail	No Hit	0.042454624
GE	1	P01-X37-Y01	1	P2A	Jiang_16S	999	0	Fail	No Hit	0.042454624
GE	1	P01-X54-Y01	1	P2A	Jiang_16S	999	0	Fail	No Hit	0.042454624
GE	1	P01-X14-Y02	1	P2A	Jiang_16S	999	0	Fail	No Hit	0.042454624
GE	1	P01-X23-Y02	1	P2A	Jiang_16S	999	0	Fail	No Hit	0.042454624
GE	1	P01-X28-Y02	1	P2A	Jiang_16S	23.4848709	0.55	Fail	No Hit	0.042454624
GE	1	P01-X30-Y02	1	P2A	Jiang_16S	999	0	Fail	No Hit	0.042454624
GE	1	P01-X33-Y02	1	P2A	Jiang_16S	999	0	Fail	No Hit	0.042454624
GE	1	P01-X36-Y02	1	P2A	Jiang_16S	999	0	Fail	No Hit	0.042454624
GE	1	P01-X39-Y02	1	P2A	Jiang_16S	999	0	Fail	No Hit	0.042454624
GE	1	P01-X52-Y02	1	P2A	Jiang_16S	999	0	Fail	No Hit	0.042454624
GE	1	P01-X63-Y02	1	P2A	Jiang_16S	999	0	Fail	No Hit	0.042454624
GE	1	P01-X70-Y02	1	P2A	Jiang_16S	999	0	Fail	No Hit	0.042454624
GE	1	P01-X12-Y03	1	P2A	Jiang_16S	999	0	Fail	No Hit	0.042454624
GE	1	P01-X17-Y03	1	P2A	Jiang_16S	999	0	Fail	No Hit	0.042454624
GE	1	P01-X57-Y03	1	P2A	Jiang_16S	999	0	Fail	No Hit	0.042454624
GE	1	P01-X63-Y03	1	P2A	Jiang_16S	999	0	Fail	No Hit	0.042454624
GE	1	P01-X18-Y04	1	P2A	Jiang_16S	999	0	Fail	No Hit	0.042454624
GE	1	P01-X47-Y04	1	P2A	Jiang_16S	999	0	Fail	No Hit	0.042454624
GE	1	P01-X10-Y05	1	P2A	Jiang_16S	999	0	Fail	No Hit	0.042454624
GE	1	P01-X19-Y05	1	P2A	Jiang_16S	999	0	Fail	No Hit	0.042454624
GE	1	P01-X28-Y05	1	P2A	Jiang_16S	999	0	Fail	No Hit	0.042454624
GE	1	P01-X36-Y05	1	P2A	Jiang_16S	999	0	Fail	No Hit	0.042454624
GE	1	P01-X37-Y05	1	P2A	Jiang_16S	999	0	Fail	No Hit	0.042454624
GE	1	P01-X43-Y05	1	P2A	Jiang_16S	999	0	Fail	No Hit	0.042454624
GE	1	P01-X56-Y05	1	P2A	Jiang_16S	999	0	Fail	No Hit	0.042454624
GE	1	P01-X11-Y06	1	P2A	Jiang_16S	23.99135292	0.5	Fail	No Hit	0.042454624
GE	1	P01-X25-Y06	1	P2A	Jiang_16S	999	0	Fail	No Hit	0.042454624
GE	1	P01-X26-Y06	1	P2A	Jiang_16S	23.97337971	0.42	Fail	No Hit	0.042454624
GE	1	P01-X34-Y06	1	P2A	Jiang_16S	999	0	Fail	No Hit	0.042454624
GE	1	P01-X51-Y06	1	P2A	Jiang_16S	999	0	Fail	No Hit	0.042454624
GE	1	P01-X01-Y07	1	P2A	Jiang_16S	999	0	Fail	No Hit	0.042454624
GE	1	P01-X07-Y07	1	P2A	Jiang_16S	22.71455638	0.54	Fail	No Hit	0.042454624
GE	1	P01-X20-Y07	1	P2A	Jiang_16S	999	0	Fail	No Hit	0.042454624
GE	1	P01-X22-Y07	1	P2A	Jiang_16S	999	0	Fail	No Hit	0.042454624
GE	1	P01-X23-Y07	1	P2A	Jiang_16S	999	0	Fail	No Hit	0.042454624
GE	1	P01-X59-Y07	1	P2A	Jiang_16S	999	0	Fail	No Hit	0.042454624
GE	1	P01-X66-Y07	1	P2A	Jiang_16S	999	0	Fail	No Hit	0.042454624
GE	1	P01-X18-Y08	1	P2A	Jiang_16S	999	0	Fail	No Hit	0.042454624
GE	1	P01-X23-Y08	1	P2A	Jiang_16S	999	0	Fail	No Hit	0.042454624
GE	1	P01-X34-Y08	1	P2A	Jiang_16S	999	0	Fail	No Hit	0.042454624
GE	1	P01-X42-Y08	1	P2A	Jiang_16S	999	0	Fail	No Hit	0.042454624
GE	1	P01-X15-Y09	1	P2A	Jiang_16S	23.7829779	0.48	Fail	No Hit	0.042454624
GE	1	P01-X25-Y09	1	P2A	Jiang_16S	999	0	Fail	No Hit	0.042454624
GE	1	P01-X31-Y09	1	P2A	Jiang_16S	22.82998383	0.56	Fail	No Hit	0.042454624
GE	1	P01-X33-Y09	1	P2A	Jiang_16S	999	0	Fail	No Hit	0.042454624
GE	1	P01-X50-Y09	1	P2A	Jiang_16S	999	0	Fail	No Hit	0.042454624
GE	1	P01-X54-Y09	1	P2A	Jiang_16S	999	0	Fail	No Hit	0.042454624
GE	1	P01-X62-Y09	1	P2A	Jiang_16S	999	0	Fail	No Hit	0.042454624
GE	1	P01-X64-Y09	1	P2A	Jiang_16S	999	0	Fail	No Hit	0.042454624
GE	1	P01-X70-Y09	1	P2A	Jiang_16S	999	0	Fail	No Hit	0.042454624
GE	1	P01-X26-Y10	1	P2A	Jiang_16S	999	0	Fail	No Hit	0.042454624
GE	1	P01-X32-Y10	1	P2A	Jiang_16S	999	0	Fail	No Hit	0.042454624
GE	1	P01-X44-Y10	1	P2A	Jiang_16S	25.16812589	0.35	Fail	No Hit	0.042454624
GE	1	P01-X68-Y10	1	P2A	Jiang_16S	999	0	Fail	No Hit	0.042454624
GE	1	P01-X70-Y10	1	P2A	Jiang_16S	999	0	Fail	No Hit	0.042454624
GE	1	P01-X09-Y11	1	P2A	Jiang_16S	999	0	Fail	No Hit	0.042454624
GE	1	P01-X25-Y11	1	P2A	Jiang_16S	999	0	Fail	No Hit	0.042454624
GE	1	P01-X47-Y11	1	P2A	Jiang_16S	999	0	Fail	No Hit	0.042454624
GE	2	P01-X01-Y01	1	V2B	UCL_16S	25.39164264	0.96	Pass	Hit	0.030660669
GE	2	P01-X02-Y01	1	V2B	UCL_16S	23.99488863	0.98	Pass	Hit	0.030660669
GE	2	P01-X03-Y01	1	V2B	UCL_16S	23.97139602	0.98	Pass	Hit	0.030660669
GE	2	P01-X04-Y01	1	V2B	UCL_16S	999	0	Fail	No Hit	0.030660669
GE	2	P01-X05-Y01	1	V2B	UCL_16S	26.22357916	0.96	Pass	Hit	0.030660669
GE	2	P01-X06-Y01	1	V2B	UCL_16S	24.95770301	0.98	Pass	Hit	0.030660669
GE	2	P01-X07-Y01	1	V2B	UCL_16S	999	0	Fail	No Hit	0.030660669
GE	2	P01-X08-Y01	1	V2B	UCL_16S	25.47032629	0.97	Pass	Hit	0.030660669
GE	2	P01-X09-Y01	1	V2B	UCL_16S	25.12165882	0.98	Pass	Hit	0.030660669
GE	2	P01-X10-Y01	1	V2B	UCL_16S	23.52422291	0.98	Pass	Hit	0.030660669
GE	2	P01-X11-Y01	1	V2B	UCL_16S	25.34273329	0.98	Pass	Hit	0.030660669
GE	2	P01-X12-Y01	1	V2B	UCL_16S	25.05372834	0.96	Pass	Hit	0.030660669
GE	2	P01-X13-Y01	1	V2B	UCL_16S	26.06226171	0.95	Pass	Hit	0.030660669
GE	2	P01-X14-Y01	1	V2B	UCL_16S	24.49026462	0.96	Pass	Hit	0.030660669
GE	2	P01-X15-Y01	1	V2B	UCL_16S	24.86785605	0.96	Pass	Hit	0.030660669
GE	2	P01-X16-Y01	1	V2B	UCL_16S	999	0	Fail	No Hit	0.030660669
GE	2	P01-X17-Y01	1	V2B	UCL_16S	24.32368854	0.98	Pass	Hit	0.030660669
GE	2	P01-X18-Y01	1	V2B	UCL_16S	26.37534015	0.98	Pass	Hit	0.030660669
GE	2	P01-X19-Y01	1	V2B	UCL_16S	24.70510547	0.99	Pass	Hit	0.030660669
GE	2	P01-X20-Y01	1	V2B	UCL_16S	26.29380898	0.97	Pass	Hit	0.030660669
GE	2	P01-X21-Y01	1	V2B	UCL_16S	23.98869133	0.96	Pass	Hit	0.030660669
GE	2	P01-X22-Y01	1	V2B	UCL_16S	23.61984801	0.94	Pass	Hit	0.030660669
GE	2	P01-X23-Y01	1	V2B	UCL_16S	24.14883847	0.96	Pass	Hit	0.030660669
GE	2	P01-X24-Y01	1	V2B	UCL_16S	999	0	Fail	No Hit	0.030660669
GE	2	P01-X25-Y01	1	V2B	UCL_16S	24.45894548	0.97	Pass	Hit	0.030660669
GE	2	P01-X26-Y01	1	V2B	UCL_16S	24.81657881	0.96	Pass	Hit	0.030660669
GE	2	P01-X27-Y01	1	V2B	UCL_16S	24.29906468	0.98	Pass	Hit	0.030660669
GE	2	P01-X28-Y01	1	V2B	UCL_16S	23.95587477	0.98	Pass	Hit	0.030660669
GE	2	P01-X29-Y01	1	V2B	UCL_16S	999	0	Fail	No Hit	0.030660669
GE	2	P01-X30-Y01	1	V2B	UCL_16S	24.36289319	0.96	Pass	Hit	0.030660669
GE	2	P01-X31-Y01	1	V2B	UCL_16S	25.2048073	0.96	Pass	Hit	0.030660669
GE	2	P01-X32-Y01	1	V2B	UCL_16S	24.83308637	0.97	Pass	Hit	0.030660669
GE	2	P01-X33-Y01	1	V2B	UCL_16S	999	0	Fail	No Hit	0.030660669
GE	2	P01-X34-Y01	1	V2B	UCL_16S	26.41926074	0.97	Pass	Hit	0.030660669
GE	2	P01-X35-Y01	1	V2B	UCL_16S	999	0	Fail	No Hit	0.030660669
GE	2	P01-X36-Y01	1	V2B	UCL_16S	22.83867102	0.98	Pass	Hit	0.030660669
GE	2	P01-X37-Y01	1	V2B	UCL_16S	22.92617366	0.97	Pass	Hit	0.030660669
GE	2	P01-X38-Y01	1	V2B	UCL_16S	24.30169561	0.98	Pass	Hit	0.030660669
GE	2	P01-X39-Y01	1	V2B	UCL_16S	25.43288192	0.95	Pass	Hit	0.030660669
GE	2	P01-X40-Y01	1	V2B	UCL_16S	22.93596173	0.96	Pass	Hit	0.030660669
GE	2	P01-X41-Y01	1	V2B	UCL_16S	24.97893821	0.96	Pass	Hit	0.030660669
GE	2	P01-X42-Y01	1	V2B	UCL_16S	25.94520471	0.96	Pass	Hit	0.030660669
GE	2	P01-X43-Y01	1	V2B	UCL_16S	24.00964514	0.97	Pass	Hit	0.030660669
GE	2	P01-X44-Y01	1	V2B	UCL_16S	26.00147847	0.92	Pass	Hit	0.030660669
GE	2	P01-X45-Y01	1	V2B	UCL_16S	24.48502963	0.98	Pass	Hit	0.030660669
GE	2	P01-X46-Y01	1	V2B	UCL_16S	24.25249138	0.98	Pass	Hit	0.030660669
GE	2	P01-X47-Y01	1	V2B	UCL_16S	24.20015874	0.97	Pass	Hit	0.030660669
GE	2	P01-X48-Y01	1	V2B	UCL_16S	999	0	Fail	No Hit	0.030660669
GE	2	P01-X49-Y01	1	V2B	UCL_16S	999	0	Fail	No Hit	0.030660669
GE	2	P01-X50-Y01	1	V2B	UCL_16S	24.72868816	0.97	Pass	Hit	0.030660669
GE	2	P01-X51-Y01	1	V2B	UCL_16S	26.30955987	0.97	Pass	Hit	0.030660669
GE	2	P01-X52-Y01	1	V2B	UCL_16S	24.24759522	0.97	Pass	Hit	0.030660669
GE	2	P01-X53-Y01	1	V2B	UCL_16S	23.58374677	0.97	Pass	Hit	0.030660669
GE	2	P01-X54-Y01	1	V2B	UCL_16S	24.97758443	0.98	Pass	Hit	0.030660669
GE	2	P01-X55-Y01	1	V2B	UCL_16S	24.11208121	0.98	Pass	Hit	0.030660669
GE	2	P01-X56-Y01	1	V2B	UCL_16S	24.60189716	0.97	Pass	Hit	0.030660669
GE	2	P01-X57-Y01	1	V2B	UCL_16S	24.81297494	0.97	Pass	Hit	0.030660669
GE	2	P01-X58-Y01	1	V2B	UCL_16S	23.1670945	0.97	Pass	Hit	0.030660669
GE	2	P01-X59-Y01	1	V2B	UCL_16S	999	0	Fail	No Hit	0.030660669
GE	2	P01-X60-Y01	1	V2B	UCL_16S	24.95156832	0.97	Pass	Hit	0.030660669
GE	2	P01-X61-Y01	1	V2B	UCL_16S	24.81825487	0.98	Pass	Hit	0.030660669
GE	2	P01-X62-Y01	1	V2B	UCL_16S	23.86734785	0.98	Pass	Hit	0.030660669
GE	2	P01-X63-Y01	1	V2B	UCL_16S	24.10252339	0.98	Pass	Hit	0.030660669
GE	2	P01-X64-Y01	1	V2B	UCL_16S	23.74652487	0.97	Pass	Hit	0.030660669
GE	2	P01-X65-Y01	1	V2B	UCL_16S	23.63454828	0.96	Pass	Hit	0.030660669
GE	2	P01-X66-Y01	1	V2B	UCL_16S	24.1568201	0.96	Pass	Hit	0.030660669
GE	2	P01-X67-Y01	1	V2B	UCL_16S	23.63875895	0.97	Pass	Hit	0.030660669
GE	2	P01-X68-Y01	1	V2B	UCL_16S	23.03117561	0.98	Pass	Hit	0.030660669
GE	2	P01-X69-Y01	1	V2B	UCL_16S	23.96665226	0.98	Pass	Hit	0.030660669
GE	2	P01-X70-Y01	1	V2B	UCL_16S	22.88308129	0.98	Pass	Hit	0.030660669
GE	2	P01-X01-Y02	1	V2B	UCL_16S	24.52426785	0.97	Pass	Hit	0.030660669
GE	2	P01-X02-Y02	1	V2B	UCL_16S	24.40616653	0.97	Pass	Hit	0.030660669
GE	2	P01-X03-Y02	1	V2B	UCL_16S	26.45941732	0.97	Pass	Hit	0.030660669
GE	2	P01-X04-Y02	1	V2B	UCL_16S	25.72634268	0.97	Pass	Hit	0.030660669
GE	2	P01-X05-Y02	1	V2B	UCL_16S	26.30628825	0.97	Pass	Hit	0.030660669
GE	2	P01-X06-Y02	1	V2B	UCL_16S	24.80694242	0.86	Pass	Hit	0.030660669
GE	2	P01-X07-Y02	1	V2B	UCL_16S	24.85052678	0.98	Pass	Hit	0.030660669
GE	2	P01-X08-Y02	1	V2B	UCL_16S	24.20402605	0.98	Pass	Hit	0.030660669
GE	2	P01-X09-Y02	1	V2B	UCL_16S	24.95956891	0.98	Pass	Hit	0.030660669
GE	2	P01-X10-Y02	1	V2B	UCL_16S	999	0	Fail	No Hit	0.030660669
GE	2	P01-X11-Y02	1	V2B	UCL_16S	26.40379629	0.97	Pass	Hit	0.030660669
GE	2	P01-X12-Y02	1	V2B	UCL_16S	24.08087821	0.98	Pass	Hit	0.030660669
GE	2	P01-X13-Y02	1	V2B	UCL_16S	23.52303513	0.98	Pass	Hit	0.030660669
GE	2	P01-X14-Y02	1	V2B	UCL_16S	23.26756158	0.97	Pass	Hit	0.030660669
GE	2	P01-X15-Y02	1	V2B	UCL_16S	23.41921321	0.97	Pass	Hit	0.030660669
GE	2	P01-X16-Y02	1	V2B	UCL_16S	23.79064557	0.9	Pass	Hit	0.030660669
GE	2	P01-X17-Y02	1	V2B	UCL_16S	24.9824953	0.94	Pass	Hit	0.030660669
GE	2	P01-X18-Y02	1	V2B	UCL_16S	23.44231807	0.98	Pass	Hit	0.030660669
GE	2	P01-X19-Y02	1	V2B	UCL_16S	25.17990649	0.98	Pass	Hit	0.030660669
GE	2	P01-X20-Y02	1	V2B	UCL_16S	24.75074165	0.98	Pass	Hit	0.030660669
GE	2	P01-X21-Y02	1	V2B	UCL_16S	26.19369149	0.97	Pass	Hit	0.030660669
GE	2	P01-X22-Y02	1	V2B	UCL_16S	24.28530681	0.97	Pass	Hit	0.030660669
GE	2	P01-X23-Y02	1	V2B	UCL_16S	999	0	Fail	No Hit	0.030660669
GE	2	P01-X24-Y02	1	V2B	UCL_16S	24.70604492	0.78	Pass	Hit	0.030660669
GE	2	P01-X25-Y02	1	V2B	UCL_16S	24.57233919	0.97	Pass	Hit	0.030660669
GE	2	P01-X26-Y02	1	V2B	UCL_16S	23.45894646	0.97	Pass	Hit	0.030660669
GE	2	P01-X27-Y02	1	V2B	UCL_16S	24.00337887	0.97	Pass	Hit	0.030660669
GE	2	P01-X28-Y02	1	V2B	UCL_16S	24.53528618	0.98	Pass	Hit	0.030660669
GE	2	P01-X29-Y02	1	V2B	UCL_16S	24.32205061	0.97	Pass	Hit	0.030660669
GE	2	P01-X30-Y02	1	V2B	UCL_16S	26.98705452	0.97	Pass	Hit	0.030660669
GE	2	P01-X31-Y02	1	V2B	UCL_16S	24.88773002	0.98	Pass	Hit	0.030660669
GE	2	P01-X32-Y02	1	V2B	UCL_16S	999	0	Fail	No Hit	0.030660669
GE	2	P01-X33-Y02	1	V2B	UCL_16S	23.71192845	0.98	Pass	Hit	0.030660669
GE	2	P01-X34-Y02	1	V2B	UCL_16S	25.14268179	0.8	Pass	Hit	0.030660669
GE	2	P01-X35-Y02	1	V2B	UCL_16S	23.68571804	0.97	Pass	Hit	0.030660669
GE	2	P01-X36-Y02	1	V2B	UCL_16S	25.97278294	0.97	Pass	Hit	0.030660669
GE	2	P01-X37-Y02	1	V2B	UCL_16S	25.09198212	0.98	Pass	Hit	0.030660669
GE	2	P01-X38-Y02	1	V2B	UCL_16S	23.86199465	0.94	Pass	Hit	0.030660669
GE	2	P01-X39-Y02	1	V2B	UCL_16S	25.1062209	0.98	Pass	Hit	0.030660669
GE	2	P01-X40-Y02	1	V2B	UCL_16S	26.14495624	0.97	Pass	Hit	0.030660669
GE	2	P01-X41-Y02	1	V2B	UCL_16S	24.79548684	0.97	Pass	Hit	0.030660669
GE	2	P01-X42-Y02	1	V2B	UCL_16S	24.85951562	0.97	Pass	Hit	0.030660669
GE	2	P01-X43-Y02	1	V2B	UCL_16S	999	0	Fail	No Hit	0.030660669
GE	2	P01-X44-Y02	1	V2B	UCL_16S	23.50659415	0.95	Pass	Hit	0.030660669
GE	2	P01-X45-Y02	1	V2B	UCL_16S	23.60102944	0.98	Pass	Hit	0.030660669
GE	2	P01-X46-Y02	1	V2B	UCL_16S	23.64633393	0.98	Pass	Hit	0.030660669
GE	2	P01-X47-Y02	1	V2B	UCL_16S	25.14964599	0.97	Pass	Hit	0.030660669
GE	2	P01-X48-Y02	1	V2B	UCL_16S	23.6918577	0.97	Pass	Hit	0.030660669
GE	2	P01-X49-Y02	1	V2B	UCL_16S	24.53089191	0.98	Pass	Hit	0.030660669
GE	2	P01-X50-Y02	1	V2B	UCL_16S	23.49972925	0.86	Pass	Hit	0.030660669
GE	2	P01-X51-Y02	1	V2B	UCL_16S	25.80324661	0.97	Pass	Hit	0.030660669
GE	2	P01-X52-Y02	1	V2B	UCL_16S	999	0	Fail	No Hit	0.030660669
GE	2	P01-X53-Y02	1	V2B	UCL_16S	25.90372769	0.97	Pass	Hit	0.030660669
GE	2	P01-X54-Y02	1	V2B	UCL_16S	999	0	Fail	No Hit	0.030660669
GE	2	P01-X55-Y02	1	V2B	UCL_16S	23.90159766	0.98	Pass	Hit	0.030660669
GE	2	P01-X56-Y02	1	V2B	UCL_16S	24.30134546	0.98	Pass	Hit	0.030660669
GE	2	P01-X57-Y02	1	V2B	UCL_16S	25.26599172	0.98	Pass	Hit	0.030660669
GE	2	P01-X58-Y02	1	V2B	UCL_16S	23.49050072	0.95	Pass	Hit	0.030660669
GE	2	P01-X59-Y02	1	V2B	UCL_16S	23.47749644	0.97	Pass	Hit	0.030660669
GE	2	P01-X60-Y02	1	V2B	UCL_16S	25.84868528	0.97	Pass	Hit	0.030660669
GE	2	P01-X61-Y02	1	V2B	UCL_16S	24.92756128	0.98	Pass	Hit	0.030660669
GE	2	P01-X62-Y02	1	V2B	UCL_16S	25.05609005	0.92	Pass	Hit	0.030660669
GE	2	P01-X63-Y02	1	V2B	UCL_16S	24.27210238	0.98	Pass	Hit	0.030660669
GE	2	P01-X64-Y02	1	V2B	UCL_16S	24.8233411	0.97	Pass	Hit	0.030660669
GE	2	P01-X65-Y02	1	V2B	UCL_16S	24.96153436	0.98	Pass	Hit	0.030660669
GE	2	P01-X66-Y02	1	V2B	UCL_16S	24.60589379	0.97	Pass	Hit	0.030660669
GE	2	P01-X67-Y02	1	V2B	UCL_16S	24.50073553	0.95	Pass	Hit	0.030660669
GE	2	P01-X68-Y02	1	V2B	UCL_16S	23.4199481	0.97	Pass	Hit	0.030660669
GE	2	P01-X69-Y02	1	V2B	UCL_16S	23.06673275	0.98	Pass	Hit	0.030660669
GE	2	P01-X70-Y02	1	V2B	UCL_16S	26.13909445	0.98	Pass	Hit	0.030660669
GE	2	P01-X01-Y03	1	V2B	UCL_16S	999	0	Fail	No Hit	0.030660669
GE	2	P01-X02-Y03	1	V2B	UCL_16S	26.26252037	0.97	Pass	Hit	0.030660669
GE	2	P01-X03-Y03	1	V2B	UCL_16S	999	0	Fail	No Hit	0.030660669
GE	2	P01-X04-Y03	1	V2B	UCL_16S	26.75309806	0.91	Pass	Hit	0.030660669
GE	2	P01-X05-Y03	1	V2B	UCL_16S	999	0	Fail	No Hit	0.030660669
GE	2	P01-X06-Y03	1	V2B	UCL_16S	25.50976366	0.97	Pass	Hit	0.030660669
GE	2	P01-X07-Y03	1	V2B	UCL_16S	24.76296774	0.97	Pass	Hit	0.030660669
GE	2	P01-X08-Y03	1	V2B	UCL_16S	25.05305175	0.98	Pass	Hit	0.030660669
GE	2	P01-X09-Y03	1	V2B	UCL_16S	24.77833956	0.98	Pass	Hit	0.030660669
GE	2	P01-X10-Y03	1	V2B	UCL_16S	25.4131073	0.98	Pass	Hit	0.030660669
GE	2	P01-X11-Y03	1	V2B	UCL_16S	32.32021237	0.93	Pass	Hit	0.030660669
GE	2	P01-X12-Y03	1	V2B	UCL_16S	23.78664292	0.98	Pass	Hit	0.030660669
GE	2	P01-X13-Y03	1	V2B	UCL_16S	24.84181481	0.98	Pass	Hit	0.030660669
GE	2	P01-X14-Y03	1	V2B	UCL_16S	24.80028734	0.98	Pass	Hit	0.030660669
GE	2	P01-X15-Y03	1	V2B	UCL_16S	24.18160135	0.97	Pass	Hit	0.030660669
GE	2	P01-X16-Y03	1	V2B	UCL_16S	25.80176303	0.97	Pass	Hit	0.030660669
GE	2	P01-X17-Y03	1	V2B	UCL_16S	24.96489443	0.97	Pass	Hit	0.030660669
GE	2	P01-X18-Y03	1	V2B	UCL_16S	999	0	Fail	No Hit	0.030660669
GE	2	P01-X19-Y03	1	V2B	UCL_16S	23.63099622	0.99	Pass	Hit	0.030660669
GE	2	P01-X20-Y03	1	V2B	UCL_16S	26.41251011	0.98	Pass	Hit	0.030660669
GE	2	P01-X21-Y03	1	V2B	UCL_16S	26.70219487	0.98	Pass	Hit	0.030660669
GE	2	P01-X22-Y03	1	V2B	UCL_16S	24.17715334	0.98	Pass	Hit	0.030660669
GE	2	P01-X23-Y03	1	V2B	UCL_16S	24.90043898	0.98	Pass	Hit	0.030660669
GE	2	P01-X24-Y03	1	V2B	UCL_16S	27.00546494	0.94	Pass	Hit	0.030660669
GE	2	P01-X25-Y03	1	V2B	UCL_16S	999	0	Fail	No Hit	0.030660669
GE	2	P01-X26-Y03	1	V2B	UCL_16S	25.51501163	0.97	Pass	Hit	0.030660669
GE	2	P01-X27-Y03	1	V2B	UCL_16S	24.96438788	0.97	Pass	Hit	0.030660669
GE	2	P01-X28-Y03	1	V2B	UCL_16S	25.10897492	0.98	Pass	Hit	0.030660669
GE	2	P01-X29-Y03	1	V2B	UCL_16S	999	0	Fail	No Hit	0.030660669
GE	2	P01-X30-Y03	1	V2B	UCL_16S	24.37723077	0.98	Pass	Hit	0.030660669
GE	2	P01-X31-Y03	1	V2B	UCL_16S	22.95986148	0.99	Pass	Hit	0.030660669
GE	2	P01-X32-Y03	1	V2B	UCL_16S	25.84151316	0.98	Pass	Hit	0.030660669
GE	2	P01-X33-Y03	1	V2B	UCL_16S	26.55479724	0.98	Pass	Hit	0.030660669
GE	2	P01-X34-Y03	1	V2B	UCL_16S	23.35647668	0.97	Pass	Hit	0.030660669
GE	2	P01-X35-Y03	1	V2B	UCL_16S	25.44452036	0.96	Pass	Hit	0.030660669
GE	2	P01-X36-Y03	1	V2B	UCL_16S	25.12960062	0.97	Pass	Hit	0.030660669
GE	2	P01-X37-Y03	1	V2B	UCL_16S	23.72375883	0.98	Pass	Hit	0.030660669
GE	2	P01-X38-Y03	1	V2B	UCL_16S	23.58138067	0.98	Pass	Hit	0.030660669
GE	2	P01-X39-Y03	1	V2B	UCL_16S	24.5896765	0.98	Pass	Hit	0.030660669
GE	2	P01-X40-Y03	1	V2B	UCL_16S	24.97573641	0.98	Pass	Hit	0.030660669
GE	2	P01-X41-Y03	1	V2B	UCL_16S	24.95609503	0.98	Pass	Hit	0.030660669
GE	2	P01-X42-Y03	1	V2B	UCL_16S	23.90593329	0.97	Pass	Hit	0.030660669
GE	2	P01-X43-Y03	1	V2B	UCL_16S	23.10263921	0.96	Pass	Hit	0.030660669
GE	2	P01-X44-Y03	1	V2B	UCL_16S	23.32826674	0.97	Pass	Hit	0.030660669
GE	2	P01-X45-Y03	1	V2B	UCL_16S	25.94892914	0.97	Pass	Hit	0.030660669
GE	2	P01-X46-Y03	1	V2B	UCL_16S	24.53899975	0.98	Pass	Hit	0.030660669
GE	2	P01-X47-Y03	1	V2B	UCL_16S	24.25208824	0.97	Pass	Hit	0.030660669
GE	2	P01-X48-Y03	1	V2B	UCL_16S	24.87896247	0.98	Pass	Hit	0.030660669
GE	2	P01-X49-Y03	1	V2B	UCL_16S	999	0	Fail	No Hit	0.030660669
GE	2	P01-X50-Y03	1	V2B	UCL_16S	25.6146278	0.97	Pass	Hit	0.030660669
GE	2	P01-X51-Y03	1	V2B	UCL_16S	24.86024077	0.97	Pass	Hit	0.030660669
GE	2	P01-X52-Y03	1	V2B	UCL_16S	24.43107039	0.97	Pass	Hit	0.030660669
GE	2	P01-X53-Y03	1	V2B	UCL_16S	22.49362363	0.98	Pass	Hit	0.030660669
GE	2	P01-X54-Y03	1	V2B	UCL_16S	24.15915492	0.98	Pass	Hit	0.030660669
GE	2	P01-X55-Y03	1	V2B	UCL_16S	24.82066572	0.98	Pass	Hit	0.030660669
GE	2	P01-X56-Y03	1	V2B	UCL_16S	999	0	Fail	No Hit	0.030660669
GE	2	P01-X57-Y03	1	V2B	UCL_16S	22.71254005	0.97	Pass	Hit	0.030660669
GE	2	P01-X58-Y03	1	V2B	UCL_16S	23.16474219	0.96	Pass	Hit	0.030660669
GE	2	P01-X59-Y03	1	V2B	UCL_16S	23.2454445	0.95	Pass	Hit	0.030660669
GE	2	P01-X60-Y03	1	V2B	UCL_16S	24.28339177	0.96	Pass	Hit	0.030660669
GE	2	P01-X61-Y03	1	V2B	UCL_16S	22.99796064	0.97	Pass	Hit	0.030660669
GE	2	P01-X62-Y03	1	V2B	UCL_16S	23.96654344	0.98	Pass	Hit	0.030660669
GE	2	P01-X63-Y03	1	V2B	UCL_16S	23.33372578	0.98	Pass	Hit	0.030660669
GE	2	P01-X64-Y03	1	V2B	UCL_16S	23.39109758	0.98	Pass	Hit	0.030660669
GE	2	P01-X65-Y03	1	V2B	UCL_16S	25.83349379	0.98	Pass	Hit	0.030660669
GE	2	P01-X66-Y03	1	V2B	UCL_16S	26.22147862	0.97	Pass	Hit	0.030660669
GE	2	P01-X67-Y03	1	V2B	UCL_16S	24.2317819	0.97	Pass	Hit	0.030660669
GE	2	P01-X68-Y03	1	V2B	UCL_16S	999	0	Fail	No Hit	0.030660669
GE	2	P01-X69-Y03	1	V2B	UCL_16S	26.16072349	0.98	Pass	Hit	0.030660669
GE	2	P01-X70-Y03	1	V2B	UCL_16S	24.44789744	0.98	Pass	Hit	0.030660669
GE	2	P01-X01-Y04	1	V2B	UCL_16S	999	0	Fail	No Hit	0.030660669
GE	2	P01-X02-Y04	1	V2B	UCL_16S	23.90092555	0.97	Pass	Hit	0.030660669
GE	2	P01-X03-Y04	1	V2B	UCL_16S	24.8430161	0.98	Pass	Hit	0.030660669
GE	2	P01-X04-Y04	1	V2B	UCL_16S	999	0	Fail	No Hit	0.030660669
GE	2	P01-X05-Y04	1	V2B	UCL_16S	25.26560326	0.98	Pass	Hit	0.030660669
GE	2	P01-X06-Y04	1	V2B	UCL_16S	26.40089683	0.97	Pass	Hit	0.030660669
GE	2	P01-X07-Y04	1	V2B	UCL_16S	24.0873219	0.97	Pass	Hit	0.030660669
GE	2	P01-X08-Y04	1	V2B	UCL_16S	24.55218347	0.98	Pass	Hit	0.030660669
GE	2	P01-X09-Y04	1	V2B	UCL_16S	25.26806283	0.96	Pass	Hit	0.030660669
GE	2	P01-X10-Y04	1	V2B	UCL_16S	23.8610137	0.96	Pass	Hit	0.030660669
GE	2	P01-X11-Y04	1	V2B	UCL_16S	31.16133473	0.93	Pass	Hit	0.030660669
GE	2	P01-X12-Y04	1	V2B	UCL_16S	24.34337694	0.98	Pass	Hit	0.030660669
GE	2	P01-X13-Y04	1	V2B	UCL_16S	24.96132608	0.98	Pass	Hit	0.030660669
GE	2	P01-X14-Y04	1	V2B	UCL_16S	999	0	Fail	No Hit	0.030660669
GE	2	P01-X15-Y04	1	V2B	UCL_16S	24.95840786	0.97	Pass	Hit	0.030660669
GE	2	P01-X16-Y04	1	V2B	UCL_16S	25.13743609	0.97	Pass	Hit	0.030660669
GE	2	P01-X17-Y04	1	V2B	UCL_16S	23.28618201	0.98	Pass	Hit	0.030660669
GE	2	P01-X18-Y04	1	V2B	UCL_16S	25.31549953	0.98	Pass	Hit	0.030660669
GE	2	P01-X19-Y04	1	V2B	UCL_16S	26.13845087	0.95	Pass	Hit	0.030660669
GE	2	P01-X20-Y04	1	V2B	UCL_16S	24.34274174	0.98	Pass	Hit	0.030660669
GE	2	P01-X21-Y04	1	V2B	UCL_16S	23.55275288	0.98	Pass	Hit	0.030660669
GE	2	P01-X22-Y04	1	V2B	UCL_16S	24.34581583	0.98	Pass	Hit	0.030660669
GE	2	P01-X23-Y04	1	V2B	UCL_16S	24.14635675	0.98	Pass	Hit	0.030660669
GE	2	P01-X24-Y04	1	V2B	UCL_16S	23.93264786	0.98	Pass	Hit	0.030660669
GE	2	P01-X25-Y04	1	V2B	UCL_16S	22.85612382	0.98	Pass	Hit	0.030660669
GE	2	P01-X26-Y04	1	V2B	UCL_16S	23.48999423	0.94	Pass	Hit	0.030660669
GE	2	P01-X27-Y04	1	V2B	UCL_16S	24.21744402	0.97	Pass	Hit	0.030660669
GE	2	P01-X28-Y04	1	V2B	UCL_16S	999	0	Fail	No Hit	0.030660669
GE	2	P01-X29-Y04	1	V2B	UCL_16S	999	0	Fail	No Hit	0.030660669
GE	2	P01-X30-Y04	1	V2B	UCL_16S	25.87654739	0.98	Pass	Hit	0.030660669
GE	2	P01-X31-Y04	1	V2B	UCL_16S	23.66706696	0.98	Pass	Hit	0.030660669
GE	2	P01-X32-Y04	1	V2B	UCL_16S	22.75657597	0.98	Pass	Hit	0.030660669
GE	2	P01-X33-Y04	1	V2B	UCL_16S	999	0	Fail	No Hit	0.030660669
GE	2	P01-X34-Y04	1	V2B	UCL_16S	23.75154714	0.96	Pass	Hit	0.030660669
GE	2	P01-X35-Y04	1	V2B	UCL_16S	23.72860796	0.87	Pass	Hit	0.030660669
GE	2	P01-X36-Y04	1	V2B	UCL_16S	23.96988564	0.97	Pass	Hit	0.030660669
GE	2	P01-X37-Y04	1	V2B	UCL_16S	24.88454386	0.98	Pass	Hit	0.030660669
GE	2	P01-X38-Y04	1	V2B	UCL_16S	23.98090363	0.98	Pass	Hit	0.030660669
GE	2	P01-X39-Y04	1	V2B	UCL_16S	23.50215019	0.98	Pass	Hit	0.030660669
GE	2	P01-X40-Y04	1	V2B	UCL_16S	24.34454644	0.99	Pass	Hit	0.030660669
GE	2	P01-X41-Y04	1	V2B	UCL_16S	24.36142029	0.98	Pass	Hit	0.030660669
GE	2	P01-X42-Y04	1	V2B	UCL_16S	999	0	Fail	No Hit	0.030660669
GE	2	P01-X43-Y04	1	V2B	UCL_16S	999	0	Fail	No Hit	0.030660669
GE	2	P01-X44-Y04	1	V2B	UCL_16S	23.36356592	0.92	Pass	Hit	0.030660669
GE	2	P01-X45-Y04	1	V2B	UCL_16S	999	0	Fail	No Hit	0.030660669
GE	2	P01-X46-Y04	1	V2B	UCL_16S	24.75082388	0.98	Pass	Hit	0.030660669
GE	2	P01-X47-Y04	1	V2B	UCL_16S	22.54185863	0.98	Pass	Hit	0.030660669
GE	2	P01-X48-Y04	1	V2B	UCL_16S	23.44454753	0.98	Pass	Hit	0.030660669
GE	2	P01-X49-Y04	1	V2B	UCL_16S	24.39131028	0.98	Pass	Hit	0.030660669
GE	2	P01-X50-Y04	1	V2B	UCL_16S	23.78909775	0.97	Pass	Hit	0.030660669
GE	2	P01-X51-Y04	1	V2B	UCL_16S	25.76835923	0.97	Pass	Hit	0.030660669
GE	2	P01-X52-Y04	1	V2B	UCL_16S	25.85498597	0.97	Pass	Hit	0.030660669
GE	2	P01-X53-Y04	1	V2B	UCL_16S	23.93515931	0.97	Pass	Hit	0.030660669
GE	2	P01-X54-Y04	1	V2B	UCL_16S	24.35430605	0.98	Pass	Hit	0.030660669
GE	2	P01-X55-Y04	1	V2B	UCL_16S	23.9134405	0.98	Pass	Hit	0.030660669
GE	2	P01-X56-Y04	1	V2B	UCL_16S	24.26383449	0.98	Pass	Hit	0.030660669
GE	2	P01-X57-Y04	1	V2B	UCL_16S	24.7645414	0.98	Pass	Hit	0.030660669
GE	2	P01-X58-Y04	1	V2B	UCL_16S	23.16492835	0.98	Pass	Hit	0.030660669
GE	2	P01-X59-Y04	1	V2B	UCL_16S	999	0	Fail	No Hit	0.030660669
GE	2	P01-X60-Y04	1	V2B	UCL_16S	24.47954133	0.96	Pass	Hit	0.030660669
GE	2	P01-X61-Y04	1	V2B	UCL_16S	24.34899786	0.86	Pass	Hit	0.030660669
GE	2	P01-X62-Y04	1	V2B	UCL_16S	26.20538563	0.97	Pass	Hit	0.030660669
GE	2	P01-X63-Y04	1	V2B	UCL_16S	24.25643083	0.99	Pass	Hit	0.030660669
GE	2	P01-X64-Y04	1	V2B	UCL_16S	25.95207024	0.97	Pass	Hit	0.030660669
GE	2	P01-X65-Y04	1	V2B	UCL_16S	26.3255618	0.97	Pass	Hit	0.030660669
GE	2	P01-X66-Y04	1	V2B	UCL_16S	24.80433466	0.98	Pass	Hit	0.030660669
GE	2	P01-X67-Y04	1	V2B	UCL_16S	23.11467285	0.97	Pass	Hit	0.030660669
GE	2	P01-X68-Y04	1	V2B	UCL_16S	24.44413892	0.96	Pass	Hit	0.030660669
GE	2	P01-X69-Y04	1	V2B	UCL_16S	23.76863463	0.96	Pass	Hit	0.030660669
GE	2	P01-X70-Y04	1	V2B	UCL_16S	24.20646111	0.97	Pass	Hit	0.030660669
GE	2	P01-X01-Y05	1	V2B	UCL_16S	24.32346751	0.97	Pass	Hit	0.030660669
GE	2	P01-X02-Y05	1	V2B	UCL_16S	24.16857115	0.97	Pass	Hit	0.030660669
GE	2	P01-X03-Y05	1	V2B	UCL_16S	24.29405571	0.97	Pass	Hit	0.030660669
GE	2	P01-X04-Y05	1	V2B	UCL_16S	25.44429994	0.97	Pass	Hit	0.030660669
GE	2	P01-X05-Y05	1	V2B	UCL_16S	23.62646234	0.97	Pass	Hit	0.030660669
GE	2	P01-X06-Y05	1	V2B	UCL_16S	999	0	Fail	No Hit	0.030660669
GE	2	P01-X07-Y05	1	V2B	UCL_16S	26.50301698	0.97	Pass	Hit	0.030660669
GE	2	P01-X08-Y05	1	V2B	UCL_16S	25.69262788	0.97	Pass	Hit	0.030660669
GE	2	P01-X09-Y05	1	V2B	UCL_16S	25.47057042	0.97	Pass	Hit	0.030660669
GE	2	P01-X10-Y05	1	V2B	UCL_16S	24.62752106	0.98	Pass	Hit	0.030660669
GE	2	P01-X11-Y05	1	V2B	UCL_16S	24.65823785	0.97	Pass	Hit	0.030660669
GE	2	P01-X12-Y05	1	V2B	UCL_16S	25.20291843	0.98	Pass	Hit	0.030660669
GE	2	P01-X13-Y05	1	V2B	UCL_16S	26.24858331	0.97	Pass	Hit	0.030660669
GE	2	P01-X14-Y05	1	V2B	UCL_16S	26.35876773	0.97	Pass	Hit	0.030660669
GE	2	P01-X15-Y05	1	V2B	UCL_16S	24.6691296	0.96	Pass	Hit	0.030660669
GE	2	P01-X16-Y05	1	V2B	UCL_16S	24.19285655	0.97	Pass	Hit	0.030660669
GE	2	P01-X17-Y05	1	V2B	UCL_16S	24.36451519	0.98	Pass	Hit	0.030660669
GE	2	P01-X18-Y05	1	V2B	UCL_16S	26.12992292	0.9	Pass	Hit	0.030660669
GE	2	P01-X19-Y05	1	V2B	UCL_16S	24.17328924	0.98	Pass	Hit	0.030660669
GE	2	P01-X20-Y05	1	V2B	UCL_16S	26.28168227	0.98	Pass	Hit	0.030660669
GE	2	P01-X21-Y05	1	V2B	UCL_16S	26.0085958	0.98	Pass	Hit	0.030660669
GE	2	P01-X22-Y05	1	V2B	UCL_16S	25.45973523	0.98	Pass	Hit	0.030660669
GE	2	P01-X23-Y05	1	V2B	UCL_16S	23.80932034	0.98	Pass	Hit	0.030660669
GE	2	P01-X24-Y05	1	V2B	UCL_16S	24.60889284	0.96	Pass	Hit	0.030660669
GE	2	P01-X25-Y05	1	V2B	UCL_16S	999	0	Fail	No Hit	0.030660669
GE	2	P01-X26-Y05	1	V2B	UCL_16S	24.43921695	0.97	Pass	Hit	0.030660669
GE	2	P01-X27-Y05	1	V2B	UCL_16S	24.66755691	0.98	Pass	Hit	0.030660669
GE	2	P01-X28-Y05	1	V2B	UCL_16S	25.85258124	0.97	Pass	Hit	0.030660669
GE	2	P01-X29-Y05	1	V2B	UCL_16S	27.87533208	0.97	Pass	Hit	0.030660669
GE	2	P01-X30-Y05	1	V2B	UCL_16S	23.56219362	0.99	Pass	Hit	0.030660669
GE	2	P01-X31-Y05	1	V2B	UCL_16S	24.06261707	0.96	Pass	Hit	0.030660669
GE	2	P01-X32-Y05	1	V2B	UCL_16S	24.4400323	0.98	Pass	Hit	0.030660669
GE	2	P01-X33-Y05	1	V2B	UCL_16S	999	0	Fail	No Hit	0.030660669
GE	2	P01-X34-Y05	1	V2B	UCL_16S	23.93412038	0.97	Pass	Hit	0.030660669
GE	2	P01-X35-Y05	1	V2B	UCL_16S	25.93673535	0.97	Pass	Hit	0.030660669
GE	2	P01-X36-Y05	1	V2B	UCL_16S	26.32601666	0.97	Pass	Hit	0.030660669
GE	2	P01-X37-Y05	1	V2B	UCL_16S	23.08349863	0.97	Pass	Hit	0.030660669
GE	2	P01-X38-Y05	1	V2B	UCL_16S	25.04798957	0.98	Pass	Hit	0.030660669
GE	2	P01-X39-Y05	1	V2B	UCL_16S	999	0	Fail	No Hit	0.030660669
GE	2	P01-X40-Y05	1	V2B	UCL_16S	25.30090689	0.97	Pass	Hit	0.030660669
GE	2	P01-X41-Y05	1	V2B	UCL_16S	26.02578259	0.98	Pass	Hit	0.030660669
GE	2	P01-X42-Y05	1	V2B	UCL_16S	24.30395104	0.97	Pass	Hit	0.030660669
GE	2	P01-X43-Y05	1	V2B	UCL_16S	999	0	Fail	No Hit	0.030660669
GE	2	P01-X44-Y05	1	V2B	UCL_16S	23.20158794	0.97	Pass	Hit	0.030660669
GE	2	P01-X45-Y05	1	V2B	UCL_16S	25.90111772	0.97	Pass	Hit	0.030660669
GE	2	P01-X46-Y05	1	V2B	UCL_16S	23.99276853	0.97	Pass	Hit	0.030660669
GE	2	P01-X47-Y05	1	V2B	UCL_16S	23.11634249	0.98	Pass	Hit	0.030660669
GE	2	P01-X48-Y05	1	V2B	UCL_16S	25.02097193	0.98	Pass	Hit	0.030660669
GE	2	P01-X49-Y05	1	V2B	UCL_16S	24.33274474	0.98	Pass	Hit	0.030660669
GE	2	P01-X50-Y05	1	V2B	UCL_16S	23.76703562	0.97	Pass	Hit	0.030660669
GE	2	P01-X51-Y05	1	V2B	UCL_16S	23.45765064	0.96	Pass	Hit	0.030660669
GE	2	P01-X52-Y05	1	V2B	UCL_16S	24.05945853	0.95	Pass	Hit	0.030660669
GE	2	P01-X53-Y05	1	V2B	UCL_16S	23.21961142	0.97	Pass	Hit	0.030660669
GE	2	P01-X54-Y05	1	V2B	UCL_16S	26.93448635	0.97	Pass	Hit	0.030660669
GE	2	P01-X55-Y05	1	V2B	UCL_16S	23.95600157	0.98	Pass	Hit	0.030660669
GE	2	P01-X56-Y05	1	V2B	UCL_16S	23.86099879	0.98	Pass	Hit	0.030660669
GE	2	P01-X57-Y05	1	V2B	UCL_16S	25.92723169	0.98	Pass	Hit	0.030660669
GE	2	P01-X58-Y05	1	V2B	UCL_16S	25.81362934	0.98	Pass	Hit	0.030660669
GE	2	P01-X59-Y05	1	V2B	UCL_16S	23.31964396	0.97	Pass	Hit	0.030660669
GE	2	P01-X60-Y05	1	V2B	UCL_16S	22.98887692	0.97	Pass	Hit	0.030660669
GE	2	P01-X61-Y05	1	V2B	UCL_16S	999	0	Fail	No Hit	0.030660669
GE	2	P01-X62-Y05	1	V2B	UCL_16S	999	0	Fail	No Hit	0.030660669
GE	2	P01-X63-Y05	1	V2B	UCL_16S	24.7471111	0.95	Pass	Hit	0.030660669
GE	2	P01-X64-Y05	1	V2B	UCL_16S	24.14475733	0.95	Pass	Hit	0.030660669
GE	2	P01-X65-Y05	1	V2B	UCL_16S	999	0	Fail	No Hit	0.030660669
GE	2	P01-X66-Y05	1	V2B	UCL_16S	999	0	Fail	No Hit	0.030660669
GE	2	P01-X67-Y05	1	V2B	UCL_16S	22.21472189	0.97	Pass	Hit	0.030660669
GE	2	P01-X68-Y05	1	V2B	UCL_16S	23.86361343	0.97	Pass	Hit	0.030660669
GE	2	P01-X69-Y05	1	V2B	UCL_16S	23.29067084	0.98	Pass	Hit	0.030660669
GE	2	P01-X70-Y05	1	V2B	UCL_16S	24.74340697	0.98	Pass	Hit	0.030660669
GE	2	P01-X01-Y06	1	V2B	UCL_16S	999	0	Fail	No Hit	0.030660669
GE	2	P01-X02-Y06	1	V2B	UCL_16S	24.30558017	0.98	Pass	Hit	0.030660669
GE	2	P01-X03-Y06	1	V2B	UCL_16S	25.36622281	0.87	Pass	Hit	0.030660669
GE	2	P01-X04-Y06	1	V2B	UCL_16S	24.74037084	0.97	Pass	Hit	0.030660669
GE	2	P01-X05-Y06	1	V2B	UCL_16S	24.49602842	0.98	Pass	Hit	0.030660669
GE	2	P01-X06-Y06	1	V2B	UCL_16S	24.43939036	0.98	Pass	Hit	0.030660669
GE	2	P01-X07-Y06	1	V2B	UCL_16S	23.52524707	0.98	Pass	Hit	0.030660669
GE	2	P01-X08-Y06	1	V2B	UCL_16S	999	0	Fail	No Hit	0.030660669
GE	2	P01-X09-Y06	1	V2B	UCL_16S	28.41298552	0.95	Pass	Hit	0.030660669
GE	2	P01-X10-Y06	1	V2B	UCL_16S	25.21641922	0.97	Pass	Hit	0.030660669
GE	2	P01-X11-Y06	1	V2B	UCL_16S	25.14940186	0.98	Pass	Hit	0.030660669
GE	2	P01-X12-Y06	1	V2B	UCL_16S	999	0	Fail	No Hit	0.030660669
GE	2	P01-X13-Y06	1	V2B	UCL_16S	24.54732585	0.98	Pass	Hit	0.030660669
GE	2	P01-X14-Y06	1	V2B	UCL_16S	25.2940739	0.96	Pass	Hit	0.030660669
GE	2	P01-X15-Y06	1	V2B	UCL_16S	25.1158571	0.97	Pass	Hit	0.030660669
GE	2	P01-X16-Y06	1	V2B	UCL_16S	25.15167365	0.98	Pass	Hit	0.030660669
GE	2	P01-X17-Y06	1	V2B	UCL_16S	24.28870256	0.97	Pass	Hit	0.030660669
GE	2	P01-X18-Y06	1	V2B	UCL_16S	25.35022148	0.98	Pass	Hit	0.030660669
GE	2	P01-X19-Y06	1	V2B	UCL_16S	26.02831147	0.96	Pass	Hit	0.030660669
GE	2	P01-X20-Y06	1	V2B	UCL_16S	26.26499907	0.98	Pass	Hit	0.030660669
GE	2	P01-X21-Y06	1	V2B	UCL_16S	23.81179615	0.98	Pass	Hit	0.030660669
GE	2	P01-X22-Y06	1	V2B	UCL_16S	26.12774152	0.98	Pass	Hit	0.030660669
GE	2	P01-X23-Y06	1	V2B	UCL_16S	25.09139106	0.98	Pass	Hit	0.030660669
GE	2	P01-X24-Y06	1	V2B	UCL_16S	24.64928451	0.98	Pass	Hit	0.030660669
GE	2	P01-X25-Y06	1	V2B	UCL_16S	26.51537466	0.93	Pass	Hit	0.030660669
GE	2	P01-X26-Y06	1	V2B	UCL_16S	23.3445547	0.97	Pass	Hit	0.030660669
GE	2	P01-X27-Y06	1	V2B	UCL_16S	24.52793294	0.97	Pass	Hit	0.030660669
GE	2	P01-X28-Y06	1	V2B	UCL_16S	23.3681823	0.97	Pass	Hit	0.030660669
GE	2	P01-X29-Y06	1	V2B	UCL_16S	23.71941645	0.98	Pass	Hit	0.030660669
GE	2	P01-X30-Y06	1	V2B	UCL_16S	23.47593221	0.98	Pass	Hit	0.030660669
GE	2	P01-X31-Y06	1	V2B	UCL_16S	24.74090289	0.98	Pass	Hit	0.030660669
GE	2	P01-X32-Y06	1	V2B	UCL_16S	24.95731125	0.98	Pass	Hit	0.030660669
GE	2	P01-X33-Y06	1	V2B	UCL_16S	26.31396863	0.97	Pass	Hit	0.030660669
GE	2	P01-X34-Y06	1	V2B	UCL_16S	24.91076449	0.97	Pass	Hit	0.030660669
GE	2	P01-X35-Y06	1	V2B	UCL_16S	24.35128857	0.95	Pass	Hit	0.030660669
GE	2	P01-X36-Y06	1	V2B	UCL_16S	24.83780196	0.95	Pass	Hit	0.030660669
GE	2	P01-X37-Y06	1	V2B	UCL_16S	24.96881246	0.97	Pass	Hit	0.030660669
GE	2	P01-X38-Y06	1	V2B	UCL_16S	25.89249995	0.98	Pass	Hit	0.030660669
GE	2	P01-X39-Y06	1	V2B	UCL_16S	24.26080805	0.98	Pass	Hit	0.030660669
GE	2	P01-X40-Y06	1	V2B	UCL_16S	27.44566051	0.87	Pass	Hit	0.030660669
GE	2	P01-X41-Y06	1	V2B	UCL_16S	24.91125823	0.98	Pass	Hit	0.030660669
GE	2	P01-X42-Y06	1	V2B	UCL_16S	23.92829909	0.96	Pass	Hit	0.030660669
GE	2	P01-X43-Y06	1	V2B	UCL_16S	999	0	Fail	No Hit	0.030660669
GE	2	P01-X44-Y06	1	V2B	UCL_16S	23.56308758	0.97	Pass	Hit	0.030660669
GE	2	P01-X45-Y06	1	V2B	UCL_16S	23.31962428	0.98	Pass	Hit	0.030660669
GE	2	P01-X46-Y06	1	V2B	UCL_16S	24.99034008	0.97	Pass	Hit	0.030660669
GE	2	P01-X47-Y06	1	V2B	UCL_16S	23.36303459	0.98	Pass	Hit	0.030660669
GE	2	P01-X48-Y06	1	V2B	UCL_16S	26.02814397	0.97	Pass	Hit	0.030660669
GE	2	P01-X49-Y06	1	V2B	UCL_16S	23.75550103	0.98	Pass	Hit	0.030660669
GE	2	P01-X50-Y06	1	V2B	UCL_16S	24.85438701	0.97	Pass	Hit	0.030660669
GE	2	P01-X51-Y06	1	V2B	UCL_16S	23.85091536	0.96	Pass	Hit	0.030660669
GE	2	P01-X52-Y06	1	V2B	UCL_16S	25.14853734	0.95	Pass	Hit	0.030660669
GE	2	P01-X53-Y06	1	V2B	UCL_16S	23.49847049	0.93	Pass	Hit	0.030660669
GE	2	P01-X54-Y06	1	V2B	UCL_16S	23.78582697	0.98	Pass	Hit	0.030660669
GE	2	P01-X55-Y06	1	V2B	UCL_16S	23.37162205	0.99	Pass	Hit	0.030660669
GE	2	P01-X56-Y06	1	V2B	UCL_16S	24.01058937	0.98	Pass	Hit	0.030660669
GE	2	P01-X57-Y06	1	V2B	UCL_16S	25.47484949	0.98	Pass	Hit	0.030660669
GE	2	P01-X58-Y06	1	V2B	UCL_16S	23.23400414	0.97	Pass	Hit	0.030660669
GE	2	P01-X59-Y06	1	V2B	UCL_16S	999	0	Fail	No Hit	0.030660669
GE	2	P01-X60-Y06	1	V2B	UCL_16S	24.4803677	0.96	Pass	Hit	0.030660669
GE	2	P01-X61-Y06	1	V2B	UCL_16S	22.48391831	0.97	Pass	Hit	0.030660669
GE	2	P01-X62-Y06	1	V2B	UCL_16S	23.09935555	0.98	Pass	Hit	0.030660669
GE	2	P01-X63-Y06	1	V2B	UCL_16S	24.73706771	0.98	Pass	Hit	0.030660669
GE	2	P01-X64-Y06	1	V2B	UCL_16S	999	0	Fail	No Hit	0.030660669
GE	2	P01-X65-Y06	1	V2B	UCL_16S	24.12385578	0.98	Pass	Hit	0.030660669
GE	2	P01-X66-Y06	1	V2B	UCL_16S	37.81460004	0.63	Fail	No Hit	0.030660669
GE	2	P01-X67-Y06	1	V2B	UCL_16S	24.70724163	0.97	Pass	Hit	0.030660669
GE	2	P01-X68-Y06	1	V2B	UCL_16S	25.37586609	0.96	Pass	Hit	0.030660669
GE	2	P01-X69-Y06	1	V2B	UCL_16S	23.79866155	0.98	Pass	Hit	0.030660669
GE	2	P01-X70-Y06	1	V2B	UCL_16S	25.15437629	0.98	Pass	Hit	0.030660669
GE	2	P01-X01-Y07	1	V2B	UCL_16S	25.00869796	0.97	Pass	Hit	0.030660669
GE	2	P01-X02-Y07	1	V2B	UCL_16S	999	0	Fail	No Hit	0.030660669
GE	2	P01-X03-Y07	1	V2B	UCL_16S	24.15703755	0.98	Pass	Hit	0.030660669
GE	2	P01-X04-Y07	1	V2B	UCL_16S	25.30814893	0.98	Pass	Hit	0.030660669
GE	2	P01-X05-Y07	1	V2B	UCL_16S	23.44139892	0.97	Pass	Hit	0.030660669
GE	2	P01-X06-Y07	1	V2B	UCL_16S	24.78929531	0.97	Pass	Hit	0.030660669
GE	2	P01-X07-Y07	1	V2B	UCL_16S	26.49403752	0.97	Pass	Hit	0.030660669
GE	2	P01-X08-Y07	1	V2B	UCL_16S	24.41289699	0.98	Pass	Hit	0.030660669
GE	2	P01-X09-Y07	1	V2B	UCL_16S	24.8041646	0.98	Pass	Hit	0.030660669
GE	2	P01-X10-Y07	1	V2B	UCL_16S	26.54089201	0.91	Pass	Hit	0.030660669
GE	2	P01-X11-Y07	1	V2B	UCL_16S	24.40903252	0.98	Pass	Hit	0.030660669
GE	2	P01-X12-Y07	1	V2B	UCL_16S	24.23755648	0.98	Pass	Hit	0.030660669
GE	2	P01-X13-Y07	1	V2B	UCL_16S	25.4839396	0.98	Pass	Hit	0.030660669
GE	2	P01-X14-Y07	1	V2B	UCL_16S	24.96351505	0.98	Pass	Hit	0.030660669
GE	2	P01-X15-Y07	1	V2B	UCL_16S	24.24276838	0.98	Pass	Hit	0.030660669
GE	2	P01-X16-Y07	1	V2B	UCL_16S	23.88924504	0.98	Pass	Hit	0.030660669
GE	2	P01-X17-Y07	1	V2B	UCL_16S	24.5057886	0.97	Pass	Hit	0.030660669
GE	2	P01-X18-Y07	1	V2B	UCL_16S	24.2698013	0.97	Pass	Hit	0.030660669
GE	2	P01-X19-Y07	1	V2B	UCL_16S	24.0161229	0.98	Pass	Hit	0.030660669
GE	2	P01-X20-Y07	1	V2B	UCL_16S	23.79846658	0.97	Pass	Hit	0.030660669
GE	2	P01-X21-Y07	1	V2B	UCL_16S	23.6690553	0.98	Pass	Hit	0.030660669
GE	2	P01-X22-Y07	1	V2B	UCL_16S	25.19988457	0.97	Pass	Hit	0.030660669
GE	2	P01-X23-Y07	1	V2B	UCL_16S	23.85154158	0.86	Pass	Hit	0.030660669
GE	2	P01-X24-Y07	1	V2B	UCL_16S	999	0	Fail	No Hit	0.030660669
GE	2	P01-X25-Y07	1	V2B	UCL_16S	25.10563874	0.98	Pass	Hit	0.030660669
GE	2	P01-X26-Y07	1	V2B	UCL_16S	24.13459386	0.97	Pass	Hit	0.030660669
GE	2	P01-X27-Y07	1	V2B	UCL_16S	999	0	Fail	No Hit	0.030660669
GE	2	P01-X28-Y07	1	V2B	UCL_16S	25.01828731	0.97	Pass	Hit	0.030660669
GE	2	P01-X29-Y07	1	V2B	UCL_16S	26.41408468	0.91	Pass	Hit	0.030660669
GE	2	P01-X30-Y07	1	V2B	UCL_16S	24.33879863	0.98	Pass	Hit	0.030660669
GE	2	P01-X31-Y07	1	V2B	UCL_16S	24.09511599	0.98	Pass	Hit	0.030660669
GE	2	P01-X32-Y07	1	V2B	UCL_16S	25.61795768	0.98	Pass	Hit	0.030660669
GE	2	P01-X33-Y07	1	V2B	UCL_16S	25.08093674	0.98	Pass	Hit	0.030660669
GE	2	P01-X34-Y07	1	V2B	UCL_16S	25.3612555	0.98	Pass	Hit	0.030660669
GE	2	P01-X35-Y07	1	V2B	UCL_16S	999	0	Fail	No Hit	0.030660669
GE	2	P01-X36-Y07	1	V2B	UCL_16S	24.87444999	0.97	Pass	Hit	0.030660669
GE	2	P01-X37-Y07	1	V2B	UCL_16S	25.15178379	0.97	Pass	Hit	0.030660669
GE	2	P01-X38-Y07	1	V2B	UCL_16S	23.64515794	0.98	Pass	Hit	0.030660669
GE	2	P01-X39-Y07	1	V2B	UCL_16S	25.91731013	0.98	Pass	Hit	0.030660669
GE	2	P01-X40-Y07	1	V2B	UCL_16S	999	0	Fail	No Hit	0.030660669
GE	2	P01-X41-Y07	1	V2B	UCL_16S	33.33560521	0.95	Pass	Hit	0.030660669
GE	2	P01-X42-Y07	1	V2B	UCL_16S	23.14032065	0.94	Pass	Hit	0.030660669
GE	2	P01-X43-Y07	1	V2B	UCL_16S	23.57125234	0.98	Pass	Hit	0.030660669
GE	2	P01-X44-Y07	1	V2B	UCL_16S	24.38148306	0.97	Pass	Hit	0.030660669
GE	2	P01-X45-Y07	1	V2B	UCL_16S	23.68731299	0.98	Pass	Hit	0.030660669
GE	2	P01-X46-Y07	1	V2B	UCL_16S	23.60271355	0.98	Pass	Hit	0.030660669
GE	2	P01-X47-Y07	1	V2B	UCL_16S	23.96359961	0.98	Pass	Hit	0.030660669
GE	2	P01-X48-Y07	1	V2B	UCL_16S	23.44521938	0.98	Pass	Hit	0.030660669
GE	2	P01-X49-Y07	1	V2B	UCL_16S	24.52227537	0.98	Pass	Hit	0.030660669
GE	2	P01-X50-Y07	1	V2B	UCL_16S	24.41154301	0.98	Pass	Hit	0.030660669
GE	2	P01-X51-Y07	1	V2B	UCL_16S	24.94337627	0.98	Pass	Hit	0.030660669
GE	2	P01-X52-Y07	1	V2B	UCL_16S	24.19947268	0.97	Pass	Hit	0.030660669
GE	2	P01-X53-Y07	1	V2B	UCL_16S	24.74322178	0.96	Pass	Hit	0.030660669
GE	2	P01-X54-Y07	1	V2B	UCL_16S	24.53622773	0.98	Pass	Hit	0.030660669
GE	2	P01-X55-Y07	1	V2B	UCL_16S	22.81031428	0.98	Pass	Hit	0.030660669
GE	2	P01-X56-Y07	1	V2B	UCL_16S	24.18736129	0.97	Pass	Hit	0.030660669
GE	2	P01-X57-Y07	1	V2B	UCL_16S	24.85874202	0.97	Pass	Hit	0.030660669
GE	2	P01-X58-Y07	1	V2B	UCL_16S	24.96116012	0.98	Pass	Hit	0.030660669
GE	2	P01-X59-Y07	1	V2B	UCL_16S	24.3606735	0.97	Pass	Hit	0.030660669
GE	2	P01-X60-Y07	1	V2B	UCL_16S	24.83833083	0.97	Pass	Hit	0.030660669
GE	2	P01-X61-Y07	1	V2B	UCL_16S	27.34542581	0.95	Pass	Hit	0.030660669
GE	2	P01-X62-Y07	1	V2B	UCL_16S	23.30734621	0.98	Pass	Hit	0.030660669
GE	2	P01-X63-Y07	1	V2B	UCL_16S	26.08168459	0.98	Pass	Hit	0.030660669
GE	2	P01-X64-Y07	1	V2B	UCL_16S	22.32069797	0.98	Pass	Hit	0.030660669
GE	2	P01-X65-Y07	1	V2B	UCL_16S	23.40895099	0.98	Pass	Hit	0.030660669
GE	2	P01-X66-Y07	1	V2B	UCL_16S	24.09303433	0.98	Pass	Hit	0.030660669
GE	2	P01-X67-Y07	1	V2B	UCL_16S	23.73268933	0.96	Pass	Hit	0.030660669
GE	2	P01-X68-Y07	1	V2B	UCL_16S	23.5285707	0.87	Pass	Hit	0.030660669
GE	2	P01-X69-Y07	1	V2B	UCL_16S	23.06903337	0.98	Pass	Hit	0.030660669
GE	2	P01-X70-Y07	1	V2B	UCL_16S	999	0	Fail	No Hit	0.030660669
GE	2	P01-X01-Y08	1	V2B	UCL_16S	25.89245623	0.97	Pass	Hit	0.030660669
GE	2	P01-X02-Y08	1	V2B	UCL_16S	24.53165164	0.98	Pass	Hit	0.030660669
GE	2	P01-X03-Y08	1	V2B	UCL_16S	25.25149949	0.88	Pass	Hit	0.030660669
GE	2	P01-X04-Y08	1	V2B	UCL_16S	24.72913094	0.97	Pass	Hit	0.030660669
GE	2	P01-X05-Y08	1	V2B	UCL_16S	25.3403524	0.98	Pass	Hit	0.030660669
GE	2	P01-X06-Y08	1	V2B	UCL_16S	23.64343746	0.97	Pass	Hit	0.030660669
GE	2	P01-X07-Y08	1	V2B	UCL_16S	25.57925039	0.97	Pass	Hit	0.030660669
GE	2	P01-X08-Y08	1	V2B	UCL_16S	25.30118278	0.97	Pass	Hit	0.030660669
GE	2	P01-X09-Y08	1	V2B	UCL_16S	24.22677682	0.97	Pass	Hit	0.030660669
GE	2	P01-X10-Y08	1	V2B	UCL_16S	24.81102776	0.98	Pass	Hit	0.030660669
GE	2	P01-X11-Y08	1	V2B	UCL_16S	24.37168258	0.98	Pass	Hit	0.030660669
GE	2	P01-X12-Y08	1	V2B	UCL_16S	22.9331645	0.98	Pass	Hit	0.030660669
GE	2	P01-X13-Y08	1	V2B	UCL_16S	26.24761586	0.98	Pass	Hit	0.030660669
GE	2	P01-X14-Y08	1	V2B	UCL_16S	26.46131087	0.96	Pass	Hit	0.030660669
GE	2	P01-X15-Y08	1	V2B	UCL_16S	999	0	Fail	No Hit	0.030660669
GE	2	P01-X16-Y08	1	V2B	UCL_16S	23.25632727	0.98	Pass	Hit	0.030660669
GE	2	P01-X17-Y08	1	V2B	UCL_16S	24.71354332	0.97	Pass	Hit	0.030660669
GE	2	P01-X18-Y08	1	V2B	UCL_16S	25.32418777	0.97	Pass	Hit	0.030660669
GE	2	P01-X19-Y08	1	V2B	UCL_16S	24.81200705	0.85	Pass	Hit	0.030660669
GE	2	P01-X20-Y08	1	V2B	UCL_16S	27.45964448	0.96	Pass	Hit	0.030660669
GE	2	P01-X21-Y08	1	V2B	UCL_16S	25.227325	0.94	Pass	Hit	0.030660669
GE	2	P01-X22-Y08	1	V2B	UCL_16S	26.07717451	0.97	Pass	Hit	0.030660669
GE	2	P01-X23-Y08	1	V2B	UCL_16S	22.9003465	0.98	Pass	Hit	0.030660669
GE	2	P01-X24-Y08	1	V2B	UCL_16S	29.21079202	0.95	Pass	Hit	0.030660669
GE	2	P01-X25-Y08	1	V2B	UCL_16S	24.91034057	0.97	Pass	Hit	0.030660669
GE	2	P01-X26-Y08	1	V2B	UCL_16S	23.3676351	0.98	Pass	Hit	0.030660669
GE	2	P01-X27-Y08	1	V2B	UCL_16S	23.67009073	0.94	Pass	Hit	0.030660669
GE	2	P01-X28-Y08	1	V2B	UCL_16S	24.77344975	0.98	Pass	Hit	0.030660669
GE	2	P01-X29-Y08	1	V2B	UCL_16S	24.84362359	0.93	Pass	Hit	0.030660669
GE	2	P01-X30-Y08	1	V2B	UCL_16S	25.32086205	0.97	Pass	Hit	0.030660669
GE	2	P01-X31-Y08	1	V2B	UCL_16S	23.26411641	0.98	Pass	Hit	0.030660669
GE	2	P01-X32-Y08	1	V2B	UCL_16S	25.06201196	0.97	Pass	Hit	0.030660669
GE	2	P01-X33-Y08	1	V2B	UCL_16S	23.82143261	0.97	Pass	Hit	0.030660669
GE	2	P01-X34-Y08	1	V2B	UCL_16S	26.10447593	0.97	Pass	Hit	0.030660669
GE	2	P01-X35-Y08	1	V2B	UCL_16S	25.09374856	0.97	Pass	Hit	0.030660669
GE	2	P01-X36-Y08	1	V2B	UCL_16S	23.22552551	0.98	Pass	Hit	0.030660669
GE	2	P01-X37-Y08	1	V2B	UCL_16S	24.77863413	0.97	Pass	Hit	0.030660669
GE	2	P01-X38-Y08	1	V2B	UCL_16S	999	0	Fail	No Hit	0.030660669
GE	2	P01-X39-Y08	1	V2B	UCL_16S	23.90398803	0.98	Pass	Hit	0.030660669
GE	2	P01-X40-Y08	1	V2B	UCL_16S	23.62128307	0.99	Pass	Hit	0.030660669
GE	2	P01-X41-Y08	1	V2B	UCL_16S	999	0	Fail	No Hit	0.030660669
GE	2	P01-X42-Y08	1	V2B	UCL_16S	24.03022343	0.97	Pass	Hit	0.030660669
GE	2	P01-X43-Y08	1	V2B	UCL_16S	23.9177566	0.97	Pass	Hit	0.030660669
GE	2	P01-X44-Y08	1	V2B	UCL_16S	26.08474434	0.82	Pass	Hit	0.030660669
GE	2	P01-X45-Y08	1	V2B	UCL_16S	23.38032405	0.97	Pass	Hit	0.030660669
GE	2	P01-X46-Y08	1	V2B	UCL_16S	24.93735171	0.95	Pass	Hit	0.030660669
GE	2	P01-X47-Y08	1	V2B	UCL_16S	24.36354379	0.98	Pass	Hit	0.030660669
GE	2	P01-X48-Y08	1	V2B	UCL_16S	23.52328353	0.98	Pass	Hit	0.030660669
GE	2	P01-X49-Y08	1	V2B	UCL_16S	24.13600355	0.98	Pass	Hit	0.030660669
GE	2	P01-X50-Y08	1	V2B	UCL_16S	23.44311403	0.87	Pass	Hit	0.030660669
GE	2	P01-X51-Y08	1	V2B	UCL_16S	999	0	Fail	No Hit	0.030660669
GE	2	P01-X52-Y08	1	V2B	UCL_16S	24.34317396	0.95	Pass	Hit	0.030660669
GE	2	P01-X53-Y08	1	V2B	UCL_16S	25.89190935	0.95	Pass	Hit	0.030660669
GE	2	P01-X54-Y08	1	V2B	UCL_16S	23.59130263	0.97	Pass	Hit	0.030660669
GE	2	P01-X55-Y08	1	V2B	UCL_16S	23.5303261	0.98	Pass	Hit	0.030660669
GE	2	P01-X56-Y08	1	V2B	UCL_16S	26.45399897	0.85	Pass	Hit	0.030660669
GE	2	P01-X57-Y08	1	V2B	UCL_16S	25.26997541	0.97	Pass	Hit	0.030660669
GE	2	P01-X58-Y08	1	V2B	UCL_16S	999	0	Fail	No Hit	0.030660669
GE	2	P01-X59-Y08	1	V2B	UCL_16S	24.81629922	0.98	Pass	Hit	0.030660669
GE	2	P01-X60-Y08	1	V2B	UCL_16S	23.6985908	0.96	Pass	Hit	0.030660669
GE	2	P01-X61-Y08	1	V2B	UCL_16S	24.79892231	0.96	Pass	Hit	0.030660669
GE	2	P01-X62-Y08	1	V2B	UCL_16S	24.34684291	0.97	Pass	Hit	0.030660669
GE	2	P01-X63-Y08	1	V2B	UCL_16S	23.91723389	0.98	Pass	Hit	0.030660669
GE	2	P01-X64-Y08	1	V2B	UCL_16S	999	0	Fail	No Hit	0.030660669
GE	2	P01-X65-Y08	1	V2B	UCL_16S	24.01631451	0.98	Pass	Hit	0.030660669
GE	2	P01-X66-Y08	1	V2B	UCL_16S	23.80135396	0.98	Pass	Hit	0.030660669
GE	2	P01-X67-Y08	1	V2B	UCL_16S	23.24735924	0.96	Pass	Hit	0.030660669
GE	2	P01-X68-Y08	1	V2B	UCL_16S	24.46340035	0.96	Pass	Hit	0.030660669
GE	2	P01-X69-Y08	1	V2B	UCL_16S	23.84756913	0.98	Pass	Hit	0.030660669
GE	2	P01-X70-Y08	1	V2B	UCL_16S	24.25453092	0.99	Pass	Hit	0.030660669
GE	2	P01-X01-Y09	1	V2B	UCL_16S	999	0	Fail	No Hit	0.030660669
GE	2	P01-X02-Y09	1	V2B	UCL_16S	24.77094025	0.98	Pass	Hit	0.030660669
GE	2	P01-X03-Y09	1	V2B	UCL_16S	24.21714245	0.96	Pass	Hit	0.030660669
GE	2	P01-X04-Y09	1	V2B	UCL_16S	25.34831184	0.98	Pass	Hit	0.030660669
GE	2	P01-X05-Y09	1	V2B	UCL_16S	24.54080509	0.97	Pass	Hit	0.030660669
GE	2	P01-X06-Y09	1	V2B	UCL_16S	24.01671478	0.97	Pass	Hit	0.030660669
GE	2	P01-X07-Y09	1	V2B	UCL_16S	24.74431583	0.97	Pass	Hit	0.030660669
GE	2	P01-X08-Y09	1	V2B	UCL_16S	23.56098999	0.89	Pass	Hit	0.030660669
GE	2	P01-X09-Y09	1	V2B	UCL_16S	25.65005761	0.97	Pass	Hit	0.030660669
GE	2	P01-X10-Y09	1	V2B	UCL_16S	26.20584755	0.97	Pass	Hit	0.030660669
GE	2	P01-X11-Y09	1	V2B	UCL_16S	23.75577186	0.98	Pass	Hit	0.030660669
GE	2	P01-X12-Y09	1	V2B	UCL_16S	23.95216341	0.97	Pass	Hit	0.030660669
GE	2	P01-X13-Y09	1	V2B	UCL_16S	24.17514746	0.98	Pass	Hit	0.030660669
GE	2	P01-X14-Y09	1	V2B	UCL_16S	24.82016657	0.97	Pass	Hit	0.030660669
GE	2	P01-X15-Y09	1	V2B	UCL_16S	25.36962867	0.97	Pass	Hit	0.030660669
GE	2	P01-X16-Y09	1	V2B	UCL_16S	24.99114162	0.98	Pass	Hit	0.030660669
GE	2	P01-X17-Y09	1	V2B	UCL_16S	25.09920927	0.98	Pass	Hit	0.030660669
GE	2	P01-X18-Y09	1	V2B	UCL_16S	23.34285867	0.98	Pass	Hit	0.030660669
GE	2	P01-X19-Y09	1	V2B	UCL_16S	23.99402958	0.98	Pass	Hit	0.030660669
GE	2	P01-X20-Y09	1	V2B	UCL_16S	26.52438894	0.97	Pass	Hit	0.030660669
GE	2	P01-X21-Y09	1	V2B	UCL_16S	26.68570176	0.86	Pass	Hit	0.030660669
GE	2	P01-X22-Y09	1	V2B	UCL_16S	23.49408651	0.98	Pass	Hit	0.030660669
GE	2	P01-X23-Y09	1	V2B	UCL_16S	26.21353755	0.97	Pass	Hit	0.030660669
GE	2	P01-X24-Y09	1	V2B	UCL_16S	25.03963321	0.97	Pass	Hit	0.030660669
GE	2	P01-X25-Y09	1	V2B	UCL_16S	24.19514919	0.98	Pass	Hit	0.030660669
GE	2	P01-X26-Y09	1	V2B	UCL_16S	25.06320436	0.97	Pass	Hit	0.030660669
GE	2	P01-X27-Y09	1	V2B	UCL_16S	23.25761427	0.98	Pass	Hit	0.030660669
GE	2	P01-X28-Y09	1	V2B	UCL_16S	24.71986875	0.97	Pass	Hit	0.030660669
GE	2	P01-X29-Y09	1	V2B	UCL_16S	25.10674057	0.98	Pass	Hit	0.030660669
GE	2	P01-X30-Y09	1	V2B	UCL_16S	26.27965867	0.98	Pass	Hit	0.030660669
GE	2	P01-X31-Y09	1	V2B	UCL_16S	24.60757107	0.95	Pass	Hit	0.030660669
GE	2	P01-X32-Y09	1	V2B	UCL_16S	25.29886116	0.96	Pass	Hit	0.030660669
GE	2	P01-X33-Y09	1	V2B	UCL_16S	22.99848489	0.98	Pass	Hit	0.030660669
GE	2	P01-X34-Y09	1	V2B	UCL_16S	26.26872208	0.96	Pass	Hit	0.030660669
GE	2	P01-X35-Y09	1	V2B	UCL_16S	26.94832822	0.96	Pass	Hit	0.030660669
GE	2	P01-X36-Y09	1	V2B	UCL_16S	24.44271421	0.88	Pass	Hit	0.030660669
GE	2	P01-X37-Y09	1	V2B	UCL_16S	25.50962029	0.98	Pass	Hit	0.030660669
GE	2	P01-X38-Y09	1	V2B	UCL_16S	23.38673454	0.98	Pass	Hit	0.030660669
GE	2	P01-X39-Y09	1	V2B	UCL_16S	23.76496536	0.97	Pass	Hit	0.030660669
GE	2	P01-X40-Y09	1	V2B	UCL_16S	27.14758312	0.97	Pass	Hit	0.030660669
GE	2	P01-X41-Y09	1	V2B	UCL_16S	25.06269539	0.98	Pass	Hit	0.030660669
GE	2	P01-X42-Y09	1	V2B	UCL_16S	23.74292172	0.98	Pass	Hit	0.030660669
GE	2	P01-X43-Y09	1	V2B	UCL_16S	23.7230045	0.97	Pass	Hit	0.030660669
GE	2	P01-X44-Y09	1	V2B	UCL_16S	25.27518153	0.97	Pass	Hit	0.030660669
GE	2	P01-X45-Y09	1	V2B	UCL_16S	23.66158856	0.9	Pass	Hit	0.030660669
GE	2	P01-X46-Y09	1	V2B	UCL_16S	24.50788571	0.88	Pass	Hit	0.030660669
GE	2	P01-X47-Y09	1	V2B	UCL_16S	26.04796193	0.98	Pass	Hit	0.030660669
GE	2	P01-X48-Y09	1	V2B	UCL_16S	23.5786878	0.96	Pass	Hit	0.030660669
GE	2	P01-X49-Y09	1	V2B	UCL_16S	23.85228058	0.98	Pass	Hit	0.030660669
GE	2	P01-X50-Y09	1	V2B	UCL_16S	23.36290336	0.98	Pass	Hit	0.030660669
GE	2	P01-X51-Y09	1	V2B	UCL_16S	25.52574851	0.98	Pass	Hit	0.030660669
GE	2	P01-X52-Y09	1	V2B	UCL_16S	23.7424194	0.97	Pass	Hit	0.030660669
GE	2	P01-X53-Y09	1	V2B	UCL_16S	999	0	Fail	No Hit	0.030660669
GE	2	P01-X54-Y09	1	V2B	UCL_16S	24.94706894	0.97	Pass	Hit	0.030660669
GE	2	P01-X55-Y09	1	V2B	UCL_16S	24.78426135	0.97	Pass	Hit	0.030660669
GE	2	P01-X56-Y09	1	V2B	UCL_16S	23.86767894	0.98	Pass	Hit	0.030660669
GE	2	P01-X57-Y09	1	V2B	UCL_16S	24.64222792	0.98	Pass	Hit	0.030660669
GE	2	P01-X58-Y09	1	V2B	UCL_16S	24.56966831	0.97	Pass	Hit	0.030660669
GE	2	P01-X59-Y09	1	V2B	UCL_16S	24.8945573	0.97	Pass	Hit	0.030660669
GE	2	P01-X60-Y09	1	V2B	UCL_16S	25.82616737	0.96	Pass	Hit	0.030660669
GE	2	P01-X61-Y09	1	V2B	UCL_16S	25.21351145	0.95	Pass	Hit	0.030660669
GE	2	P01-X62-Y09	1	V2B	UCL_16S	23.51604404	0.97	Pass	Hit	0.030660669
GE	2	P01-X63-Y09	1	V2B	UCL_16S	24.44410025	0.98	Pass	Hit	0.030660669
GE	2	P01-X64-Y09	1	V2B	UCL_16S	24.34239827	0.98	Pass	Hit	0.030660669
GE	2	P01-X65-Y09	1	V2B	UCL_16S	23.96774757	0.98	Pass	Hit	0.030660669
GE	2	P01-X66-Y09	1	V2B	UCL_16S	24.1435124	0.99	Pass	Hit	0.030660669
GE	2	P01-X67-Y09	1	V2B	UCL_16S	24.74486749	0.97	Pass	Hit	0.030660669
GE	2	P01-X68-Y09	1	V2B	UCL_16S	23.29670239	0.92	Pass	Hit	0.030660669
GE	2	P01-X69-Y09	1	V2B	UCL_16S	25.43376086	0.97	Pass	Hit	0.030660669
GE	2	P01-X70-Y09	1	V2B	UCL_16S	23.8337502	0.98	Pass	Hit	0.030660669
GE	2	P01-X01-Y10	1	V2B	UCL_16S	999	0	Fail	No Hit	0.030660669
GE	2	P01-X02-Y10	1	V2B	UCL_16S	24.00959043	0.98	Pass	Hit	0.030660669
GE	2	P01-X03-Y10	1	V2B	UCL_16S	25.6952442	0.97	Pass	Hit	0.030660669
GE	2	P01-X04-Y10	1	V2B	UCL_16S	24.43620917	0.98	Pass	Hit	0.030660669
GE	2	P01-X05-Y10	1	V2B	UCL_16S	26.64007751	0.97	Pass	Hit	0.030660669
GE	2	P01-X06-Y10	1	V2B	UCL_16S	23.69829102	0.97	Pass	Hit	0.030660669
GE	2	P01-X07-Y10	1	V2B	UCL_16S	999	0	Fail	No Hit	0.030660669
GE	2	P01-X08-Y10	1	V2B	UCL_16S	24.58037399	0.98	Pass	Hit	0.030660669
GE	2	P01-X09-Y10	1	V2B	UCL_16S	24.73849617	0.97	Pass	Hit	0.030660669
GE	2	P01-X10-Y10	1	V2B	UCL_16S	25.20543652	0.98	Pass	Hit	0.030660669
GE	2	P01-X11-Y10	1	V2B	UCL_16S	26.4516375	0.97	Pass	Hit	0.030660669
GE	2	P01-X12-Y10	1	V2B	UCL_16S	24.62768774	0.79	Pass	Hit	0.030660669
GE	2	P01-X13-Y10	1	V2B	UCL_16S	23.44152367	0.98	Pass	Hit	0.030660669
GE	2	P01-X14-Y10	1	V2B	UCL_16S	25.29952551	0.94	Pass	Hit	0.030660669
GE	2	P01-X15-Y10	1	V2B	UCL_16S	24.14593074	0.98	Pass	Hit	0.030660669
GE	2	P01-X16-Y10	1	V2B	UCL_16S	26.17958111	0.97	Pass	Hit	0.030660669
GE	2	P01-X17-Y10	1	V2B	UCL_16S	23.81835399	0.98	Pass	Hit	0.030660669
GE	2	P01-X18-Y10	1	V2B	UCL_16S	23.37767747	0.97	Pass	Hit	0.030660669
GE	2	P01-X19-Y10	1	V2B	UCL_16S	24.43857517	0.97	Pass	Hit	0.030660669
GE	2	P01-X20-Y10	1	V2B	UCL_16S	24.56371019	0.97	Pass	Hit	0.030660669
GE	2	P01-X21-Y10	1	V2B	UCL_16S	23.57605305	0.98	Pass	Hit	0.030660669
GE	2	P01-X22-Y10	1	V2B	UCL_16S	24.17908677	0.98	Pass	Hit	0.030660669
GE	2	P01-X23-Y10	1	V2B	UCL_16S	22.92389896	0.98	Pass	Hit	0.030660669
GE	2	P01-X24-Y10	1	V2B	UCL_16S	24.28091919	0.98	Pass	Hit	0.030660669
GE	2	P01-X25-Y10	1	V2B	UCL_16S	24.49178201	0.98	Pass	Hit	0.030660669
GE	2	P01-X26-Y10	1	V2B	UCL_16S	23.89037158	0.98	Pass	Hit	0.030660669
GE	2	P01-X27-Y10	1	V2B	UCL_16S	23.45199003	0.92	Pass	Hit	0.030660669
GE	2	P01-X28-Y10	1	V2B	UCL_16S	26.77948132	0.97	Pass	Hit	0.030660669
GE	2	P01-X29-Y10	1	V2B	UCL_16S	25.06680242	0.98	Pass	Hit	0.030660669
GE	2	P01-X30-Y10	1	V2B	UCL_16S	26.0056603	0.95	Pass	Hit	0.030660669
GE	2	P01-X31-Y10	1	V2B	UCL_16S	24.72840761	0.98	Pass	Hit	0.030660669
GE	2	P01-X32-Y10	1	V2B	UCL_16S	999	0	Fail	No Hit	0.030660669
GE	2	P01-X33-Y10	1	V2B	UCL_16S	25.8812033	0.98	Pass	Hit	0.030660669
GE	2	P01-X34-Y10	1	V2B	UCL_16S	24.08681708	0.98	Pass	Hit	0.030660669
GE	2	P01-X35-Y10	1	V2B	UCL_16S	24.38753934	0.97	Pass	Hit	0.030660669
GE	2	P01-X36-Y10	1	V2B	UCL_16S	24.98166673	0.88	Pass	Hit	0.030660669
GE	2	P01-X37-Y10	1	V2B	UCL_16S	24.19497448	0.97	Pass	Hit	0.030660669
GE	2	P01-X38-Y10	1	V2B	UCL_16S	23.34049358	0.59	Fail	No Hit	0.030660669
GE	2	P01-X39-Y10	1	V2B	UCL_16S	22.88697267	0.99	Pass	Hit	0.030660669
GE	2	P01-X40-Y10	1	V2B	UCL_16S	25.42434053	0.97	Pass	Hit	0.030660669
GE	2	P01-X41-Y10	1	V2B	UCL_16S	999	0	Fail	No Hit	0.030660669
GE	2	P01-X42-Y10	1	V2B	UCL_16S	23.63067896	0.98	Pass	Hit	0.030660669
GE	2	P01-X43-Y10	1	V2B	UCL_16S	25.85612282	0.97	Pass	Hit	0.030660669
GE	2	P01-X44-Y10	1	V2B	UCL_16S	999	0	Fail	No Hit	0.030660669
GE	2	P01-X45-Y10	1	V2B	UCL_16S	24.43061667	0.97	Pass	Hit	0.030660669
GE	2	P01-X46-Y10	1	V2B	UCL_16S	24.32289043	0.98	Pass	Hit	0.030660669
GE	2	P01-X47-Y10	1	V2B	UCL_16S	24.53657262	0.97	Pass	Hit	0.030660669
GE	2	P01-X48-Y10	1	V2B	UCL_16S	22.39770561	0.99	Pass	Hit	0.030660669
GE	2	P01-X49-Y10	1	V2B	UCL_16S	26.50213757	0.97	Pass	Hit	0.030660669
GE	2	P01-X50-Y10	1	V2B	UCL_16S	999	0	Fail	No Hit	0.030660669
GE	2	P01-X51-Y10	1	V2B	UCL_16S	999	0	Fail	No Hit	0.030660669
GE	2	P01-X52-Y10	1	V2B	UCL_16S	999	0	Fail	No Hit	0.030660669
GE	2	P01-X53-Y10	1	V2B	UCL_16S	25.37360574	0.97	Pass	Hit	0.030660669
GE	2	P01-X54-Y10	1	V2B	UCL_16S	23.33126364	0.97	Pass	Hit	0.030660669
GE	2	P01-X55-Y10	1	V2B	UCL_16S	25.10667705	0.98	Pass	Hit	0.030660669
GE	2	P01-X56-Y10	1	V2B	UCL_16S	999	0	Fail	No Hit	0.030660669
GE	2	P01-X57-Y10	1	V2B	UCL_16S	23.58648919	0.98	Pass	Hit	0.030660669
GE	2	P01-X58-Y10	1	V2B	UCL_16S	24.29178924	0.98	Pass	Hit	0.030660669
GE	2	P01-X59-Y10	1	V2B	UCL_16S	999	0	Fail	No Hit	0.030660669
GE	2	P01-X60-Y10	1	V2B	UCL_16S	24.27651321	0.97	Pass	Hit	0.030660669
GE	2	P01-X61-Y10	1	V2B	UCL_16S	999	0	Fail	No Hit	0.030660669
GE	2	P01-X62-Y10	1	V2B	UCL_16S	24.84431988	0.97	Pass	Hit	0.030660669
GE	2	P01-X63-Y10	1	V2B	UCL_16S	999	0	Fail	No Hit	0.030660669
GE	2	P01-X64-Y10	1	V2B	UCL_16S	23.53720666	0.95	Pass	Hit	0.030660669
GE	2	P01-X65-Y10	1	V2B	UCL_16S	999	0	Fail	No Hit	0.030660669
GE	2	P01-X66-Y10	1	V2B	UCL_16S	23.43832672	0.98	Pass	Hit	0.030660669
GE	2	P01-X67-Y10	1	V2B	UCL_16S	23.22983289	0.97	Pass	Hit	0.030660669
GE	2	P01-X68-Y10	1	V2B	UCL_16S	23.52789389	0.97	Pass	Hit	0.030660669
GE	2	P01-X69-Y10	1	V2B	UCL_16S	24.5304991	0.97	Pass	Hit	0.030660669
GE	2	P01-X70-Y10	1	V2B	UCL_16S	23.1103288	0.98	Pass	Hit	0.030660669
GE	2	P01-X01-Y11	1	V2B	UCL_16S	25.98103797	0.98	Pass	Hit	0.030660669
GE	2	P01-X02-Y11	1	V2B	UCL_16S	24.34781814	0.98	Pass	Hit	0.030660669
GE	2	P01-X03-Y11	1	V2B	UCL_16S	24.29965506	0.99	Pass	Hit	0.030660669
GE	2	P01-X04-Y11	1	V2B	UCL_16S	24.68890424	0.99	Pass	Hit	0.030660669
GE	2	P01-X05-Y11	1	V2B	UCL_16S	25.10346821	0.98	Pass	Hit	0.030660669
GE	2	P01-X06-Y11	1	V2B	UCL_16S	24.61628011	0.97	Pass	Hit	0.030660669
GE	2	P01-X07-Y11	1	V2B	UCL_16S	24.54858478	0.97	Pass	Hit	0.030660669
GE	2	P01-X08-Y11	1	V2B	UCL_16S	24.52562281	0.95	Pass	Hit	0.030660669
GE	2	P01-X09-Y11	1	V2B	UCL_16S	26.25872194	0.97	Pass	Hit	0.030660669
GE	2	P01-X10-Y11	1	V2B	UCL_16S	23.61635504	0.95	Pass	Hit	0.030660669
GE	2	P01-X11-Y11	1	V2B	UCL_16S	24.90076888	0.96	Pass	Hit	0.030660669
GE	2	P01-X12-Y11	1	V2B	UCL_16S	23.85811341	0.97	Pass	Hit	0.030660669
GE	2	P01-X13-Y11	1	V2B	UCL_16S	24.12942985	0.96	Pass	Hit	0.030660669
GE	2	P01-X14-Y11	1	V2B	UCL_16S	33.5176766	0.53	Fail	No Hit	0.030660669
GE	2	P01-X15-Y11	1	V2B	UCL_16S	25.2710509	0.97	Pass	Hit	0.030660669
GE	2	P01-X16-Y11	1	V2B	UCL_16S	24.41643878	0.97	Pass	Hit	0.030660669
GE	2	P01-X17-Y11	1	V2B	UCL_16S	23.84622465	0.98	Pass	Hit	0.030660669
GE	2	P01-X18-Y11	1	V2B	UCL_16S	23.51762734	0.97	Pass	Hit	0.030660669
GE	2	P01-X19-Y11	1	V2B	UCL_16S	999	0	Fail	No Hit	0.030660669
GE	2	P01-X20-Y11	1	V2B	UCL_16S	25.06428621	0.97	Pass	Hit	0.030660669
GE	2	P01-X21-Y11	1	V2B	UCL_16S	27.62734897	0.96	Pass	Hit	0.030660669
GE	2	P01-X22-Y11	1	V2B	UCL_16S	24.26197485	0.98	Pass	Hit	0.030660669
GE	2	P01-X23-Y11	1	V2B	UCL_16S	24.41061224	0.97	Pass	Hit	0.030660669
GE	2	P01-X24-Y11	1	V2B	UCL_16S	999	0	Fail	No Hit	0.030660669
GE	2	P01-X25-Y11	1	V2B	UCL_16S	999	0	Fail	No Hit	0.030660669
GE	2	P01-X26-Y11	1	V2B	UCL_16S	24.43904927	0.98	Pass	Hit	0.030660669
GE	2	P01-X27-Y11	1	V2B	UCL_16S	24.94879178	0.97	Pass	Hit	0.030660669
GE	2	P01-X28-Y11	1	V2B	UCL_16S	25.00336359	0.94	Pass	Hit	0.030660669
GE	2	P01-X29-Y11	1	V2B	UCL_16S	25.90681707	0.96	Pass	Hit	0.030660669
GE	2	P01-X30-Y11	1	V2B	UCL_16S	24.00745274	0.93	Pass	Hit	0.030660669
GE	2	P01-X31-Y11	1	V2B	UCL_16S	999	0	Fail	No Hit	0.030660669
GE	2	P01-X32-Y11	1	V2B	UCL_16S	24.94495218	0.97	Pass	Hit	0.030660669
GE	2	P01-X33-Y11	1	V2B	UCL_16S	26.40505245	0.93	Pass	Hit	0.030660669
GE	2	P01-X34-Y11	1	V2B	UCL_16S	25.02853121	0.97	Pass	Hit	0.030660669
GE	2	P01-X35-Y11	1	V2B	UCL_16S	24.03063781	0.96	Pass	Hit	0.030660669
GE	2	P01-X36-Y11	1	V2B	UCL_16S	23.89071157	0.94	Pass	Hit	0.030660669
GE	2	P01-X37-Y11	1	V2B	UCL_16S	23.80000727	0.87	Pass	Hit	0.030660669
GE	2	P01-X38-Y11	1	V2B	UCL_16S	24.97170124	0.87	Pass	Hit	0.030660669
GE	2	P01-X39-Y11	1	V2B	UCL_16S	999	0	Fail	No Hit	0.030660669
GE	2	P01-X40-Y11	1	V2B	UCL_16S	999	0	Fail	No Hit	0.030660669
GE	2	P01-X41-Y11	1	V2B	UCL_16S	24.09900817	0.98	Pass	Hit	0.030660669
GE	2	P01-X42-Y11	1	V2B	UCL_16S	999	0	Fail	No Hit	0.030660669
GE	2	P01-X43-Y11	1	V2B	UCL_16S	26.92293903	0.91	Pass	Hit	0.030660669
GE	2	P01-X44-Y11	1	V2B	UCL_16S	23.82901838	0.96	Pass	Hit	0.030660669
GE	2	P01-X45-Y11	1	V2B	UCL_16S	999	0	Fail	No Hit	0.030660669
GE	2	P01-X46-Y11	1	V2B	UCL_16S	23.43794208	0.97	Pass	Hit	0.030660669
GE	2	P01-X47-Y11	1	V2B	UCL_16S	24.70237629	0.89	Pass	Hit	0.030660669
GE	2	P01-X48-Y11	1	V2B	UCL_16S	24.14117859	0.98	Pass	Hit	0.030660669
GE	2	P01-X49-Y11	1	V2B	UCL_16S	25.05040499	0.98	Pass	Hit	0.030660669
GE	2	P01-X50-Y11	1	V2B	UCL_16S	25.02398756	0.98	Pass	Hit	0.030660669
GE	2	P01-X51-Y11	1	V2B	UCL_16S	26.0304458	0.95	Pass	Hit	0.030660669
GE	2	P01-X52-Y11	1	V2B	UCL_16S	23.89022153	0.97	Pass	Hit	0.030660669
GE	2	P01-X53-Y11	1	V2B	UCL_16S	23.63373267	0.96	Pass	Hit	0.030660669
GE	2	P01-X54-Y11	1	V2B	UCL_16S	999	0	Fail	No Hit	0.030660669
GE	2	P01-X55-Y11	1	V2B	UCL_16S	999	0	Fail	No Hit	0.030660669
GE	2	P01-X56-Y11	1	V2B	UCL_16S	23.23898078	0.96	Pass	Hit	0.030660669
GE	2	P01-X57-Y11	1	V2B	UCL_16S	23.32854173	0.98	Pass	Hit	0.030660669
GE	2	P01-X58-Y11	1	V2B	UCL_16S	26.02863157	0.98	Pass	Hit	0.030660669
GE	2	P01-X59-Y11	1	V2B	UCL_16S	22.77186427	0.96	Pass	Hit	0.030660669
GE	2	P01-X60-Y11	1	V2B	UCL_16S	24.92898525	0.97	Pass	Hit	0.030660669
GE	2	P01-X61-Y11	1	V2B	UCL_16S	999	0	Fail	No Hit	0.030660669
GE	2	P01-X62-Y11	1	V2B	UCL_16S	23.07316339	0.9	Pass	Hit	0.030660669
GE	2	P01-X63-Y11	1	V2B	UCL_16S	25.1212314	0.97	Pass	Hit	0.030660669
GE	2	P01-X64-Y11	1	V2B	UCL_16S	24.2337514	0.97	Pass	Hit	0.030660669
GE	2	P01-X65-Y11	1	V2B	UCL_16S	26.12136088	0.9	Pass	Hit	0.030660669
GE	2	P01-X66-Y11	1	V2B	UCL_16S	24.63952886	0.98	Pass	Hit	0.030660669
GE	2	P01-X67-Y11	1	V2B	UCL_16S	26.14064016	0.94	Pass	Hit	0.030660669
GE	2	P01-X68-Y11	1	V2B	UCL_16S	26.1218663	0.96	Pass	Hit	0.030660669
GE	2	P01-X69-Y11	1	V2B	UCL_16S	999	0	Fail	No Hit	0.030660669
GE	2	P01-X70-Y11	1	V2B	UCL_16S	24.95203464	0.92	Pass	Hit	0.030660669
GE	3	P01-X01-Y01	1	NTC	GN_rpoB1	999	0	Fail	No Hit	0.009679009
GE	3	P01-X02-Y01	1	NTC	GN_rpoB1	999	0	Fail	No Hit	0.009679009
GE	3	P01-X03-Y01	1	NTC	GN_rpoB1	999	0	Fail	No Hit	0.009679009
GE	3	P01-X04-Y01	1	NTC	GN_rpoB1	999	0	Fail	No Hit	0.009679009
GE	3	P01-X05-Y01	1	NTC	GN_rpoB1	999	0	Fail	No Hit	0.009679009
GE	3	P01-X06-Y01	1	NTC	GN_rpoB1	999	0	Fail	No Hit	0.009679009
GE	3	P01-X07-Y01	1	NTC	GN_rpoB1	12.87521678	0.19	Fail	No Hit	0.009679009
GE	3	P01-X08-Y01	1	NTC	GN_rpoB1	999	0	Fail	No Hit	0.009679009
GE	3	P01-X09-Y01	1	NTC	GN_rpoB1	999	0	Fail	No Hit	0.009679009
GE	3	P01-X10-Y01	1	NTC	GN_rpoB1	999	0	Fail	No Hit	0.009679009
GE	3	P01-X11-Y01	1	NTC	GN_rpoB1	999	0	Fail	No Hit	0.009679009
GE	3	P01-X12-Y01	1	NTC	GN_rpoB1	14.44181707	0.08	Fail	No Hit	0.009679009
GE	3	P01-X13-Y01	1	NTC	GN_rpoB1	8.970275891	0.01	Fail	No Hit	0.009679009
GE	3	P01-X14-Y01	1	NTC	GN_rpoB1	999	0	Fail	No Hit	0.009679009
GE	3	P01-X15-Y01	1	NTC	GN_rpoB1	14.67498087	0.06	Fail	No Hit	0.009679009
GE	3	P01-X16-Y01	1	NTC	GN_rpoB1	13.83832164	0.36	Fail	No Hit	0.009679009
GE	3	P01-X17-Y01	1	NTC	GN_rpoB1	7.348744585	0.41	Fail	No Hit	0.009679009
GE	3	P01-X18-Y01	1	NTC	GN_rpoB1	6.449751237	0.45	Fail	No Hit	0.009679009
GE	3	P01-X19-Y01	1	NTC	GN_rpoB1	7.124649826	0.54	Fail	No Hit	0.009679009
GE	3	P01-X20-Y01	1	NTC	GN_rpoB1	8.633169233	0.42	Fail	No Hit	0.009679009
GE	3	P01-X21-Y01	1	NTC	GN_rpoB1	999	0	Fail	No Hit	0.009679009
GE	3	P01-X22-Y01	1	NTC	GN_rpoB1	999	0	Fail	No Hit	0.009679009
GE	3	P01-X23-Y01	1	NTC	GN_rpoB1	15.35554433	0.43	Fail	No Hit	0.009679009
GE	3	P01-X24-Y01	1	NTC	GN_rpoB1	9.084955968	0.42	Fail	No Hit	0.009679009
GE	3	P01-X25-Y01	1	NTC	GN_rpoB1	10.78280162	0.02	Fail	No Hit	0.009679009
GE	3	P01-X26-Y01	1	NTC	GN_rpoB1	10.18897469	0.42	Fail	No Hit	0.009679009
GE	3	P01-X27-Y01	1	NTC	GN_rpoB1	8.959341019	0.4	Fail	No Hit	0.009679009
GE	3	P01-X28-Y01	1	NTC	GN_rpoB1	10.3072661	0.24	Fail	No Hit	0.009679009
GE	3	P01-X29-Y01	1	NTC	GN_rpoB1	5.662067918	0.52	Fail	No Hit	0.009679009
GE	3	P01-X30-Y01	1	NTC	GN_rpoB1	12.96161854	0.01	Fail	No Hit	0.009679009
GE	3	P01-X31-Y01	1	NTC	GN_rpoB1	11.12318002	0.33	Fail	No Hit	0.009679009
GE	3	P01-X32-Y01	1	NTC	GN_rpoB1	999	0	Fail	No Hit	0.009679009
GE	3	P01-X33-Y01	1	NTC	GN_rpoB1	8.30009463	0.47	Fail	No Hit	0.009679009
GE	3	P01-X34-Y01	1	NTC	GN_rpoB1	6.235119612	0.53	Fail	No Hit	0.009679009
GE	3	P01-X35-Y01	1	NTC	GN_rpoB1	999	0	Fail	No Hit	0.009679009
GE	3	P01-X36-Y01	1	NTC	GN_rpoB1	7.617629989	0.3	Fail	No Hit	0.009679009
GE	3	P01-X37-Y01	1	NTC	GN_rpoB1	999	0	Fail	No Hit	0.009679009
GE	3	P01-X38-Y01	1	NTC	GN_rpoB1	12.00668013	0.46	Fail	No Hit	0.009679009
GE	3	P01-X39-Y01	1	NTC	GN_rpoB1	12.72277571	0.33	Fail	No Hit	0.009679009
GE	3	P01-X40-Y01	1	NTC	GN_rpoB1	14.51318154	0.1	Fail	No Hit	0.009679009
GE	3	P01-X41-Y01	1	NTC	GN_rpoB1	6.730142019	0.47	Fail	No Hit	0.009679009
GE	3	P01-X42-Y01	1	NTC	GN_rpoB1	7.060022209	0.59	Fail	No Hit	0.009679009
GE	3	P01-X43-Y01	1	NTC	GN_rpoB1	7.081640803	0.54	Fail	No Hit	0.009679009
GE	3	P01-X44-Y01	1	NTC	GN_rpoB1	6.891579222	0.52	Fail	No Hit	0.009679009
GE	3	P01-X45-Y01	1	NTC	GN_rpoB1	6.025897615	0.67	Pass	No Hit	0.009679009
GE	3	P01-X46-Y01	1	NTC	GN_rpoB1	6.904834341	0.5	Fail	No Hit	0.009679009
GE	3	P01-X47-Y01	1	NTC	GN_rpoB1	6.207989961	0.58	Fail	No Hit	0.009679009
GE	3	P01-X48-Y01	1	NTC	GN_rpoB1	5.599162885	0.59	Fail	No Hit	0.009679009
GE	3	P01-X49-Y01	1	NTC	GN_rpoB1	7.780390245	0.48	Fail	No Hit	0.009679009
GE	3	P01-X50-Y01	1	NTC	GN_rpoB1	6.473519007	0.65	Pass	No Hit	0.009679009
GE	3	P01-X51-Y01	1	NTC	GN_rpoB1	6.444598952	0.63	Fail	No Hit	0.009679009
GE	3	P01-X52-Y01	1	NTC	GN_rpoB1	6.869526366	0.6	Fail	No Hit	0.009679009
GE	3	P01-X53-Y01	1	NTC	GN_rpoB1	6.967064099	0.62	Fail	No Hit	0.009679009
GE	3	P01-X54-Y01	1	NTC	GN_rpoB1	5.902746092	0.55	Fail	No Hit	0.009679009
GE	3	P01-X55-Y01	1	NTC	GN_rpoB1	6.651250816	0.57	Fail	No Hit	0.009679009
GE	3	P01-X56-Y01	1	NTC	GN_rpoB1	5.631293341	0.54	Fail	No Hit	0.009679009
GE	3	P01-X57-Y01	1	NTC	GN_rpoB1	6.256864678	0.57	Fail	No Hit	0.009679009
GE	3	P01-X58-Y01	1	NTC	GN_rpoB1	5.961888476	0.62	Fail	No Hit	0.009679009
GE	3	P01-X59-Y01	1	NTC	GN_rpoB1	7.506936534	0.55	Fail	No Hit	0.009679009
GE	3	P01-X60-Y01	1	NTC	GN_rpoB1	7.454971172	0.38	Fail	No Hit	0.009679009
GE	3	P01-X61-Y01	1	NTC	GN_rpoB1	7.945933562	0.58	Fail	No Hit	0.009679009
GE	3	P01-X62-Y01	1	NTC	GN_rpoB1	6.342557044	0.56	Fail	No Hit	0.009679009
GE	3	P01-X63-Y01	1	NTC	GN_rpoB1	5.758183187	0.64	Fail	No Hit	0.009679009
GE	3	P01-X64-Y01	1	NTC	GN_rpoB1	6.991657211	0.49	Fail	No Hit	0.009679009
GE	3	P01-X65-Y01	1	NTC	GN_rpoB1	12.43944378	0.47	Fail	No Hit	0.009679009
GE	3	P01-X66-Y01	1	NTC	GN_rpoB1	6.8320851	0.62	Fail	No Hit	0.009679009
GE	3	P01-X67-Y01	1	NTC	GN_rpoB1	7.252492786	0.49	Fail	No Hit	0.009679009
GE	3	P01-X68-Y01	1	NTC	GN_rpoB1	6.438551006	0.48	Fail	No Hit	0.009679009
GE	3	P01-X69-Y01	1	NTC	GN_rpoB1	6.506607478	0.7	Pass	No Hit	0.009679009
GE	3	P01-X70-Y01	1	NTC	GN_rpoB1	14.68224108	0.29	Fail	No Hit	0.009679009
GE	3	P01-X01-Y02	1	NTC	GN_rpoB1	999	0	Fail	No Hit	0.009679009
GE	3	P01-X02-Y02	1	NTC	GN_rpoB1	999	0	Fail	No Hit	0.009679009
GE	3	P01-X03-Y02	1	NTC	GN_rpoB1	999	0	Fail	No Hit	0.009679009
GE	3	P01-X04-Y02	1	NTC	GN_rpoB1	999	0	Fail	No Hit	0.009679009
GE	3	P01-X05-Y02	1	NTC	GN_rpoB1	999	0	Fail	No Hit	0.009679009
GE	3	P01-X06-Y02	1	NTC	GN_rpoB1	999	0	Fail	No Hit	0.009679009
GE	3	P01-X07-Y02	1	NTC	GN_rpoB1	999	0	Fail	No Hit	0.009679009
GE	3	P01-X08-Y02	1	NTC	GN_rpoB1	999	0	Fail	No Hit	0.009679009
GE	3	P01-X09-Y02	1	NTC	GN_rpoB1	11.17120062	0.13	Fail	No Hit	0.009679009
GE	3	P01-X10-Y02	1	NTC	GN_rpoB1	999	0	Fail	No Hit	0.009679009
GE	3	P01-X11-Y02	1	NTC	GN_rpoB1	999	0	Fail	No Hit	0.009679009
GE	3	P01-X12-Y02	1	NTC	GN_rpoB1	999	0	Fail	No Hit	0.009679009
GE	3	P01-X13-Y02	1	NTC	GN_rpoB1	999	0	Fail	No Hit	0.009679009
GE	3	P01-X14-Y02	1	NTC	GN_rpoB1	999	0	Fail	No Hit	0.009679009
GE	3	P01-X15-Y02	1	NTC	GN_rpoB1	999	0	Fail	No Hit	0.009679009
GE	3	P01-X16-Y02	1	NTC	GN_rpoB1	999	0	Fail	No Hit	0.009679009
GE	3	P01-X17-Y02	1	NTC	GN_rpoB1	8.697616701	0.37	Fail	No Hit	0.009679009
GE	3	P01-X18-Y02	1	NTC	GN_rpoB1	14.34559828	0.05	Fail	No Hit	0.009679009
GE	3	P01-X19-Y02	1	NTC	GN_rpoB1	8.274895439	0.17	Fail	No Hit	0.009679009
GE	3	P01-X20-Y02	1	NTC	GN_rpoB1	8.316711715	0.26	Fail	No Hit	0.009679009
GE	3	P01-X21-Y02	1	NTC	GN_rpoB1	9.763356378	0.03	Fail	No Hit	0.009679009
GE	3	P01-X22-Y02	1	NTC	GN_rpoB1	999	0	Fail	No Hit	0.009679009
GE	3	P01-X23-Y02	1	NTC	GN_rpoB1	999	0	Fail	No Hit	0.009679009
GE	3	P01-X24-Y02	1	NTC	GN_rpoB1	6.950582175	0.43	Fail	No Hit	0.009679009
GE	3	P01-X25-Y02	1	NTC	GN_rpoB1	7.495693114	0.35	Fail	No Hit	0.009679009
GE	3	P01-X26-Y02	1	NTC	GN_rpoB1	7.961750638	0.29	Fail	No Hit	0.009679009
GE	3	P01-X27-Y02	1	NTC	GN_rpoB1	8.380776016	0.29	Fail	No Hit	0.009679009
GE	3	P01-X28-Y02	1	NTC	GN_rpoB1	9.94822432	0.18	Fail	No Hit	0.009679009
GE	3	P01-X29-Y02	1	NTC	GN_rpoB1	7.730267037	0.5	Fail	No Hit	0.009679009
GE	3	P01-X30-Y02	1	NTC	GN_rpoB1	7.859068935	0.29	Fail	No Hit	0.009679009
GE	3	P01-X31-Y02	1	NTC	GN_rpoB1	6.536711647	0.64	Fail	No Hit	0.009679009
GE	3	P01-X32-Y02	1	NTC	GN_rpoB1	7.974435137	0.39	Fail	No Hit	0.009679009
GE	3	P01-X33-Y02	1	NTC	GN_rpoB1	9.419872599	0.46	Fail	No Hit	0.009679009
GE	3	P01-X34-Y02	1	NTC	GN_rpoB1	7.65465439	0.49	Fail	No Hit	0.009679009
GE	3	P01-X35-Y02	1	NTC	GN_rpoB1	6.812811443	0.41	Fail	No Hit	0.009679009
GE	3	P01-X36-Y02	1	NTC	GN_rpoB1	9.852985507	0.01	Fail	No Hit	0.009679009
GE	3	P01-X37-Y02	1	NTC	GN_rpoB1	6.952075562	0.64	Fail	No Hit	0.009679009
GE	3	P01-X38-Y02	1	NTC	GN_rpoB1	11.1637837	0.29	Fail	No Hit	0.009679009
GE	3	P01-X39-Y02	1	NTC	GN_rpoB1	7.020508339	0.37	Fail	No Hit	0.009679009
GE	3	P01-X40-Y02	1	NTC	GN_rpoB1	6.731812303	0.47	Fail	No Hit	0.009679009
GE	3	P01-X41-Y02	1	NTC	GN_rpoB1	8.035754834	0.34	Fail	No Hit	0.009679009
GE	3	P01-X42-Y02	1	NTC	GN_rpoB1	7.735889335	0.32	Fail	No Hit	0.009679009
GE	3	P01-X43-Y02	1	NTC	GN_rpoB1	5.871431076	0.59	Fail	No Hit	0.009679009
GE	3	P01-X44-Y02	1	NTC	GN_rpoB1	6.448167229	0.56	Fail	No Hit	0.009679009
GE	3	P01-X45-Y02	1	NTC	GN_rpoB1	6.726429372	0.55	Fail	No Hit	0.009679009
GE	3	P01-X46-Y02	1	NTC	GN_rpoB1	7.883796464	0.4	Fail	No Hit	0.009679009
GE	3	P01-X47-Y02	1	NTC	GN_rpoB1	6.035435848	0.54	Fail	No Hit	0.009679009
GE	3	P01-X48-Y02	1	NTC	GN_rpoB1	6.35863577	0.65	Pass	No Hit	0.009679009
GE	3	P01-X49-Y02	1	NTC	GN_rpoB1	6.146534184	0.62	Fail	No Hit	0.009679009
GE	3	P01-X50-Y02	1	NTC	GN_rpoB1	5.739950393	0.68	Pass	No Hit	0.009679009
GE	3	P01-X51-Y02	1	NTC	GN_rpoB1	6.516459844	0.54	Fail	No Hit	0.009679009
GE	3	P01-X52-Y02	1	NTC	GN_rpoB1	6.579078639	0.57	Fail	No Hit	0.009679009
GE	3	P01-X53-Y02	1	NTC	GN_rpoB1	6.562736139	0.59	Fail	No Hit	0.009679009
GE	3	P01-X54-Y02	1	NTC	GN_rpoB1	6.319238707	0.64	Fail	No Hit	0.009679009
GE	3	P01-X55-Y02	1	NTC	GN_rpoB1	6.979711027	0.6	Fail	No Hit	0.009679009
GE	3	P01-X56-Y02	1	NTC	GN_rpoB1	6.018804589	0.59	Fail	No Hit	0.009679009
GE	3	P01-X57-Y02	1	NTC	GN_rpoB1	6.550691932	0.68	Pass	No Hit	0.009679009
GE	3	P01-X58-Y02	1	NTC	GN_rpoB1	6.779649997	0.64	Fail	No Hit	0.009679009
GE	3	P01-X59-Y02	1	NTC	GN_rpoB1	7.415036727	0.62	Fail	No Hit	0.009679009
GE	3	P01-X60-Y02	1	NTC	GN_rpoB1	6.53105933	0.53	Fail	No Hit	0.009679009
GE	3	P01-X61-Y02	1	NTC	GN_rpoB1	7.448670274	0.59	Fail	No Hit	0.009679009
GE	3	P01-X62-Y02	1	NTC	GN_rpoB1	10.64477653	0.26	Fail	No Hit	0.009679009
GE	3	P01-X63-Y02	1	NTC	GN_rpoB1	10.0337353	0.47	Fail	No Hit	0.009679009
GE	3	P01-X64-Y02	1	NTC	GN_rpoB1	6.455226978	0.6	Fail	No Hit	0.009679009
GE	3	P01-X65-Y02	1	NTC	GN_rpoB1	5.988365518	0.52	Fail	No Hit	0.009679009
GE	3	P01-X66-Y02	1	NTC	GN_rpoB1	6.411434717	0.61	Fail	No Hit	0.009679009
GE	3	P01-X67-Y02	1	NTC	GN_rpoB1	6.744668936	0.71	Pass	No Hit	0.009679009
GE	3	P01-X68-Y02	1	NTC	GN_rpoB1	6.634501756	0.7	Pass	No Hit	0.009679009
GE	3	P01-X69-Y02	1	NTC	GN_rpoB1	7.339017432	0.45	Fail	No Hit	0.009679009
GE	3	P01-X70-Y02	1	NTC	GN_rpoB1	12.54106047	0.4	Fail	No Hit	0.009679009
GE	3	P01-X01-Y03	1	NTC	GN_rpoB1	999	0	Fail	No Hit	0.009679009
GE	3	P01-X02-Y03	1	NTC	GN_rpoB1	999	0	Fail	No Hit	0.009679009
GE	3	P01-X03-Y03	1	NTC	GN_rpoB1	999	0	Fail	No Hit	0.009679009
GE	3	P01-X04-Y03	1	NTC	GN_rpoB1	999	0	Fail	No Hit	0.009679009
GE	3	P01-X05-Y03	1	NTC	GN_rpoB1	999	0	Fail	No Hit	0.009679009
GE	3	P01-X06-Y03	1	NTC	GN_rpoB1	7.866807983	0.04	Fail	No Hit	0.009679009
GE	3	P01-X07-Y03	1	NTC	GN_rpoB1	999	0	Fail	No Hit	0.009679009
GE	3	P01-X08-Y03	1	NTC	GN_rpoB1	999	0	Fail	No Hit	0.009679009
GE	3	P01-X09-Y03	1	NTC	GN_rpoB1	999	0	Fail	No Hit	0.009679009
GE	3	P01-X10-Y03	1	NTC	GN_rpoB1	9.720333219	0.02	Fail	No Hit	0.009679009
GE	3	P01-X11-Y03	1	NTC	GN_rpoB1	7.765131857	0.17	Fail	No Hit	0.009679009
GE	3	P01-X12-Y03	1	NTC	GN_rpoB1	999	0	Fail	No Hit	0.009679009
GE	3	P01-X13-Y03	1	NTC	GN_rpoB1	999	0	Fail	No Hit	0.009679009
GE	3	P01-X14-Y03	1	NTC	GN_rpoB1	999	0	Fail	No Hit	0.009679009
GE	3	P01-X15-Y03	1	NTC	GN_rpoB1	999	0	Fail	No Hit	0.009679009
GE	3	P01-X16-Y03	1	NTC	GN_rpoB1	999	0	Fail	No Hit	0.009679009
GE	3	P01-X17-Y03	1	NTC	GN_rpoB1	9.0414195	0.15	Fail	No Hit	0.009679009
GE	3	P01-X18-Y03	1	NTC	GN_rpoB1	999	0	Fail	No Hit	0.009679009
GE	3	P01-X19-Y03	1	NTC	GN_rpoB1	7.966884052	0.3	Fail	No Hit	0.009679009
GE	3	P01-X20-Y03	1	NTC	GN_rpoB1	7.878900673	0.18	Fail	No Hit	0.009679009
GE	3	P01-X21-Y03	1	NTC	GN_rpoB1	11.70413017	0.16	Fail	No Hit	0.009679009
GE	3	P01-X22-Y03	1	NTC	GN_rpoB1	999	0	Fail	No Hit	0.009679009
GE	3	P01-X23-Y03	1	NTC	GN_rpoB1	999	0	Fail	No Hit	0.009679009
GE	3	P01-X24-Y03	1	NTC	GN_rpoB1	9.667579548	0.32	Fail	No Hit	0.009679009
GE	3	P01-X25-Y03	1	NTC	GN_rpoB1	8.695723489	0.12	Fail	No Hit	0.009679009
GE	3	P01-X26-Y03	1	NTC	GN_rpoB1	7.386151764	0.31	Fail	No Hit	0.009679009
GE	3	P01-X27-Y03	1	NTC	GN_rpoB1	8.522335353	0.24	Fail	No Hit	0.009679009
GE	3	P01-X28-Y03	1	NTC	GN_rpoB1	10.87304087	0.04	Fail	No Hit	0.009679009
GE	3	P01-X29-Y03	1	NTC	GN_rpoB1	9.483771257	0.31	Fail	No Hit	0.009679009
GE	3	P01-X30-Y03	1	NTC	GN_rpoB1	6.660602812	0.36	Fail	No Hit	0.009679009
GE	3	P01-X31-Y03	1	NTC	GN_rpoB1	7.460778813	0.32	Fail	No Hit	0.009679009
GE	3	P01-X32-Y03	1	NTC	GN_rpoB1	11.21658131	0.19	Fail	No Hit	0.009679009
GE	3	P01-X33-Y03	1	NTC	GN_rpoB1	10.37049899	0.22	Fail	No Hit	0.009679009
GE	3	P01-X34-Y03	1	NTC	GN_rpoB1	9.885004178	0.27	Fail	No Hit	0.009679009
GE	3	P01-X35-Y03	1	NTC	GN_rpoB1	10.32067004	0.29	Fail	No Hit	0.009679009
GE	3	P01-X36-Y03	1	NTC	GN_rpoB1	10.29910851	0.35	Fail	No Hit	0.009679009
GE	3	P01-X37-Y03	1	NTC	GN_rpoB1	7.646118324	0.27	Fail	No Hit	0.009679009
GE	3	P01-X38-Y03	1	NTC	GN_rpoB1	7.570628174	0.33	Fail	No Hit	0.009679009
GE	3	P01-X39-Y03	1	NTC	GN_rpoB1	12.86394112	0.14	Fail	No Hit	0.009679009
GE	3	P01-X40-Y03	1	NTC	GN_rpoB1	7.66106326	0.44	Fail	No Hit	0.009679009
GE	3	P01-X41-Y03	1	NTC	GN_rpoB1	7.293463953	0.54	Fail	No Hit	0.009679009
GE	3	P01-X42-Y03	1	NTC	GN_rpoB1	7.79360817	0.3	Fail	No Hit	0.009679009
GE	3	P01-X43-Y03	1	NTC	GN_rpoB1	7.140876132	0.44	Fail	No Hit	0.009679009
GE	3	P01-X44-Y03	1	NTC	GN_rpoB1	6.269712574	0.57	Fail	No Hit	0.009679009
GE	3	P01-X45-Y03	1	NTC	GN_rpoB1	5.953888	0.62	Fail	No Hit	0.009679009
GE	3	P01-X46-Y03	1	NTC	GN_rpoB1	6.527423917	0.5	Fail	No Hit	0.009679009
GE	3	P01-X47-Y03	1	NTC	GN_rpoB1	7.373145343	0.56	Fail	No Hit	0.009679009
GE	3	P01-X48-Y03	1	NTC	GN_rpoB1	6.742375221	0.57	Fail	No Hit	0.009679009
GE	3	P01-X49-Y03	1	NTC	GN_rpoB1	7.181202881	0.51	Fail	No Hit	0.009679009
GE	3	P01-X50-Y03	1	NTC	GN_rpoB1	6.512989514	0.69	Pass	No Hit	0.009679009
GE	3	P01-X51-Y03	1	NTC	GN_rpoB1	6.191224783	0.67	Pass	No Hit	0.009679009
GE	3	P01-X52-Y03	1	NTC	GN_rpoB1	5.838785385	0.7	Pass	No Hit	0.009679009
GE	3	P01-X53-Y03	1	NTC	GN_rpoB1	6.672460871	0.56	Fail	No Hit	0.009679009
GE	3	P01-X54-Y03	1	NTC	GN_rpoB1	6.056843908	0.63	Fail	No Hit	0.009679009
GE	3	P01-X55-Y03	1	NTC	GN_rpoB1	5.819521205	0.61	Fail	No Hit	0.009679009
GE	3	P01-X56-Y03	1	NTC	GN_rpoB1	6.260597361	0.58	Fail	No Hit	0.009679009
GE	3	P01-X57-Y03	1	NTC	GN_rpoB1	7.193126665	0.62	Fail	No Hit	0.009679009
GE	3	P01-X58-Y03	1	NTC	GN_rpoB1	6.13955459	0.62	Fail	No Hit	0.009679009
GE	3	P01-X59-Y03	1	NTC	GN_rpoB1	6.04036006	0.66	Pass	No Hit	0.009679009
GE	3	P01-X60-Y03	1	NTC	GN_rpoB1	6.11376074	0.66	Pass	No Hit	0.009679009
GE	3	P01-X61-Y03	1	NTC	GN_rpoB1	5.634750288	0.66	Pass	No Hit	0.009679009
GE	3	P01-X62-Y03	1	NTC	GN_rpoB1	6.200540794	0.44	Fail	No Hit	0.009679009
GE	3	P01-X63-Y03	1	NTC	GN_rpoB1	5.875322849	0.51	Fail	No Hit	0.009679009
GE	3	P01-X64-Y03	1	NTC	GN_rpoB1	7.203383339	0.63	Fail	No Hit	0.009679009
GE	3	P01-X65-Y03	1	NTC	GN_rpoB1	6.178645621	0.54	Fail	No Hit	0.009679009
GE	3	P01-X66-Y03	1	NTC	GN_rpoB1	5.766894271	0.62	Fail	No Hit	0.009679009
GE	3	P01-X67-Y03	1	NTC	GN_rpoB1	6.672935527	0.56	Fail	No Hit	0.009679009
GE	3	P01-X68-Y03	1	NTC	GN_rpoB1	6.146568852	0.76	Pass	No Hit	0.009679009
GE	3	P01-X69-Y03	1	NTC	GN_rpoB1	7.14608002	0.54	Fail	No Hit	0.009679009
GE	3	P01-X70-Y03	1	NTC	GN_rpoB1	5.803944339	0.43	Fail	No Hit	0.009679009
GE	3	P01-X01-Y04	1	NTC	GN_rpoB1	999	0	Fail	No Hit	0.009679009
GE	3	P01-X02-Y04	1	NTC	GN_rpoB1	999	0	Fail	No Hit	0.009679009
GE	3	P01-X03-Y04	1	NTC	GN_rpoB1	999	0	Fail	No Hit	0.009679009
GE	3	P01-X04-Y04	1	NTC	GN_rpoB1	999	0	Fail	No Hit	0.009679009
GE	3	P01-X05-Y04	1	NTC	GN_rpoB1	10.30352918	0.11	Fail	No Hit	0.009679009
GE	3	P01-X06-Y04	1	NTC	GN_rpoB1	999	0	Fail	No Hit	0.009679009
GE	3	P01-X07-Y04	1	NTC	GN_rpoB1	10.97529437	0.1	Fail	No Hit	0.009679009
GE	3	P01-X08-Y04	1	NTC	GN_rpoB1	999	0	Fail	No Hit	0.009679009
GE	3	P01-X09-Y04	1	NTC	GN_rpoB1	999	0	Fail	No Hit	0.009679009
GE	3	P01-X10-Y04	1	NTC	GN_rpoB1	999	0	Fail	No Hit	0.009679009
GE	3	P01-X11-Y04	1	NTC	GN_rpoB1	10.67977972	0.12	Fail	No Hit	0.009679009
GE	3	P01-X12-Y04	1	NTC	GN_rpoB1	12.30330603	0.04	Fail	No Hit	0.009679009
GE	3	P01-X13-Y04	1	NTC	GN_rpoB1	999	0	Fail	No Hit	0.009679009
GE	3	P01-X14-Y04	1	NTC	GN_rpoB1	12.79506409	0.05	Fail	No Hit	0.009679009
GE	3	P01-X15-Y04	1	NTC	GN_rpoB1	10.95710306	0.18	Fail	No Hit	0.009679009
GE	3	P01-X16-Y04	1	NTC	GN_rpoB1	999	0	Fail	No Hit	0.009679009
GE	3	P01-X17-Y04	1	NTC	GN_rpoB1	999	0	Fail	No Hit	0.009679009
GE	3	P01-X18-Y04	1	NTC	GN_rpoB1	999	0	Fail	No Hit	0.009679009
GE	3	P01-X19-Y04	1	NTC	GN_rpoB1	999	0	Fail	No Hit	0.009679009
GE	3	P01-X20-Y04	1	NTC	GN_rpoB1	8.783129629	0.12	Fail	No Hit	0.009679009
GE	3	P01-X21-Y04	1	NTC	GN_rpoB1	12.57258655	0.32	Fail	No Hit	0.009679009
GE	3	P01-X22-Y04	1	NTC	GN_rpoB1	999	0	Fail	No Hit	0.009679009
GE	3	P01-X23-Y04	1	NTC	GN_rpoB1	7.756568803	0.14	Fail	No Hit	0.009679009
GE	3	P01-X24-Y04	1	NTC	GN_rpoB1	999	0	Fail	No Hit	0.009679009
GE	3	P01-X25-Y04	1	NTC	GN_rpoB1	9.293902013	0.06	Fail	No Hit	0.009679009
GE	3	P01-X26-Y04	1	NTC	GN_rpoB1	8.188163983	0.29	Fail	No Hit	0.009679009
GE	3	P01-X27-Y04	1	NTC	GN_rpoB1	7.769046197	0.45	Fail	No Hit	0.009679009
GE	3	P01-X28-Y04	1	NTC	GN_rpoB1	8.677722371	0.2	Fail	No Hit	0.009679009
GE	3	P01-X29-Y04	1	NTC	GN_rpoB1	9.310194068	0.3	Fail	No Hit	0.009679009
GE	3	P01-X30-Y04	1	NTC	GN_rpoB1	10.88030356	0.01	Fail	No Hit	0.009679009
GE	3	P01-X31-Y04	1	NTC	GN_rpoB1	8.577913174	0.46	Fail	No Hit	0.009679009
GE	3	P01-X32-Y04	1	NTC	GN_rpoB1	10.07379781	0.2	Fail	No Hit	0.009679009
GE	3	P01-X33-Y04	1	NTC	GN_rpoB1	9.232692058	0.39	Fail	No Hit	0.009679009
GE	3	P01-X34-Y04	1	NTC	GN_rpoB1	8.577466503	0.42	Fail	No Hit	0.009679009
GE	3	P01-X35-Y04	1	NTC	GN_rpoB1	10.4533052	0.24	Fail	No Hit	0.009679009
GE	3	P01-X36-Y04	1	NTC	GN_rpoB1	10.02059702	0.26	Fail	No Hit	0.009679009
GE	3	P01-X37-Y04	1	NTC	GN_rpoB1	7.540905035	0.37	Fail	No Hit	0.009679009
GE	3	P01-X38-Y04	1	NTC	GN_rpoB1	5.977451801	0.49	Fail	No Hit	0.009679009
GE	3	P01-X39-Y04	1	NTC	GN_rpoB1	7.255446695	0.24	Fail	No Hit	0.009679009
GE	3	P01-X40-Y04	1	NTC	GN_rpoB1	11.30568546	0.27	Fail	No Hit	0.009679009
GE	3	P01-X41-Y04	1	NTC	GN_rpoB1	6.715591417	0.5	Fail	No Hit	0.009679009
GE	3	P01-X42-Y04	1	NTC	GN_rpoB1	8.512288784	0.31	Fail	No Hit	0.009679009
GE	3	P01-X43-Y04	1	NTC	GN_rpoB1	7.43923054	0.41	Fail	No Hit	0.009679009
GE	3	P01-X44-Y04	1	NTC	GN_rpoB1	12.77824035	0.12	Fail	No Hit	0.009679009
GE	3	P01-X45-Y04	1	NTC	GN_rpoB1	6.497800882	0.55	Fail	No Hit	0.009679009
GE	3	P01-X46-Y04	1	NTC	GN_rpoB1	6.635279472	0.43	Fail	No Hit	0.009679009
GE	3	P01-X47-Y04	1	NTC	GN_rpoB1	6.438248772	0.56	Fail	No Hit	0.009679009
GE	3	P01-X48-Y04	1	NTC	GN_rpoB1	8.107601853	0.49	Fail	No Hit	0.009679009
GE	3	P01-X49-Y04	1	NTC	GN_rpoB1	6.692719154	0.37	Fail	No Hit	0.009679009
GE	3	P01-X50-Y04	1	NTC	GN_rpoB1	6.742642124	0.47	Fail	No Hit	0.009679009
GE	3	P01-X51-Y04	1	NTC	GN_rpoB1	7.13443799	0.42	Fail	No Hit	0.009679009
GE	3	P01-X52-Y04	1	NTC	GN_rpoB1	6.682136838	0.58	Fail	No Hit	0.009679009
GE	3	P01-X53-Y04	1	NTC	GN_rpoB1	7.629409804	0.53	Fail	No Hit	0.009679009
GE	3	P01-X54-Y04	1	NTC	GN_rpoB1	7.097149445	0.6	Fail	No Hit	0.009679009
GE	3	P01-X55-Y04	1	NTC	GN_rpoB1	6.065355029	0.64	Fail	No Hit	0.009679009
GE	3	P01-X56-Y04	1	NTC	GN_rpoB1	5.893688496	0.49	Fail	No Hit	0.009679009
GE	3	P01-X57-Y04	1	NTC	GN_rpoB1	5.891145003	0.65	Pass	No Hit	0.009679009
GE	3	P01-X58-Y04	1	NTC	GN_rpoB1	6.332888839	0.6	Fail	No Hit	0.009679009
GE	3	P01-X59-Y04	1	NTC	GN_rpoB1	6.25820869	0.69	Pass	No Hit	0.009679009
GE	3	P01-X60-Y04	1	NTC	GN_rpoB1	7.387559997	0.5	Fail	No Hit	0.009679009
GE	3	P01-X61-Y04	1	NTC	GN_rpoB1	5.770184962	0.59	Fail	No Hit	0.009679009
GE	3	P01-X62-Y04	1	NTC	GN_rpoB1	5.891642048	0.59	Fail	No Hit	0.009679009
GE	3	P01-X63-Y04	1	NTC	GN_rpoB1	7.378384758	0.6	Fail	No Hit	0.009679009
GE	3	P01-X64-Y04	1	NTC	GN_rpoB1	6.922455603	0.45	Fail	No Hit	0.009679009
GE	3	P01-X65-Y04	1	NTC	GN_rpoB1	6.29499423	0.55	Fail	No Hit	0.009679009
GE	3	P01-X66-Y04	1	NTC	GN_rpoB1	5.78359278	0.63	Fail	No Hit	0.009679009
GE	3	P01-X67-Y04	1	NTC	GN_rpoB1	6.836983314	0.52	Fail	No Hit	0.009679009
GE	3	P01-X68-Y04	1	NTC	GN_rpoB1	6.842985349	0.63	Fail	No Hit	0.009679009
GE	3	P01-X69-Y04	1	NTC	GN_rpoB1	7.397551232	0.34	Fail	No Hit	0.009679009
GE	3	P01-X70-Y04	1	NTC	GN_rpoB1	12.50060953	0.39	Fail	No Hit	0.009679009
GE	3	P01-X01-Y05	1	NTC	GN_rpoB1	999	0	Fail	No Hit	0.009679009
GE	3	P01-X02-Y05	1	NTC	GN_rpoB1	999	0	Fail	No Hit	0.009679009
GE	3	P01-X03-Y05	1	NTC	GN_rpoB1	999	0	Fail	No Hit	0.009679009
GE	3	P01-X04-Y05	1	NTC	GN_rpoB1	999	0	Fail	No Hit	0.009679009
GE	3	P01-X05-Y05	1	NTC	GN_rpoB1	999	0	Fail	No Hit	0.009679009
GE	3	P01-X06-Y05	1	NTC	GN_rpoB1	999	0	Fail	No Hit	0.009679009
GE	3	P01-X07-Y05	1	NTC	GN_rpoB1	999	0	Fail	No Hit	0.009679009
GE	3	P01-X08-Y05	1	NTC	GN_rpoB1	999	0	Fail	No Hit	0.009679009
GE	3	P01-X09-Y05	1	NTC	GN_rpoB1	999	0	Fail	No Hit	0.009679009
GE	3	P01-X10-Y05	1	NTC	GN_rpoB1	999	0	Fail	No Hit	0.009679009
GE	3	P01-X11-Y05	1	NTC	GN_rpoB1	999	0	Fail	No Hit	0.009679009
GE	3	P01-X12-Y05	1	NTC	GN_rpoB1	10.01676687	0.25	Fail	No Hit	0.009679009
GE	3	P01-X13-Y05	1	NTC	GN_rpoB1	8.99867616	0.04	Fail	No Hit	0.009679009
GE	3	P01-X14-Y05	1	NTC	GN_rpoB1	999	0	Fail	No Hit	0.009679009
GE	3	P01-X15-Y05	1	NTC	GN_rpoB1	999	0	Fail	No Hit	0.009679009
GE	3	P01-X16-Y05	1	NTC	GN_rpoB1	999	0	Fail	No Hit	0.009679009
GE	3	P01-X17-Y05	1	NTC	GN_rpoB1	999	0	Fail	No Hit	0.009679009
GE	3	P01-X18-Y05	1	NTC	GN_rpoB1	999	0	Fail	No Hit	0.009679009
GE	3	P01-X19-Y05	1	NTC	GN_rpoB1	11.43443022	0.33	Fail	No Hit	0.009679009
GE	3	P01-X20-Y05	1	NTC	GN_rpoB1	8.872045326	0.02	Fail	No Hit	0.009679009
GE	3	P01-X21-Y05	1	NTC	GN_rpoB1	12.32199556	0.26	Fail	No Hit	0.009679009
GE	3	P01-X22-Y05	1	NTC	GN_rpoB1	8.416262656	0.15	Fail	No Hit	0.009679009
GE	3	P01-X23-Y05	1	NTC	GN_rpoB1	14.55528791	0.08	Fail	No Hit	0.009679009
GE	3	P01-X24-Y05	1	NTC	GN_rpoB1	999	0	Fail	No Hit	0.009679009
GE	3	P01-X25-Y05	1	NTC	GN_rpoB1	9.56839135	0.09	Fail	No Hit	0.009679009
GE	3	P01-X26-Y05	1	NTC	GN_rpoB1	12.33730548	0.26	Fail	No Hit	0.009679009
GE	3	P01-X27-Y05	1	NTC	GN_rpoB1	8.488920683	0.18	Fail	No Hit	0.009679009
GE	3	P01-X28-Y05	1	NTC	GN_rpoB1	14.03496984	0.14	Fail	No Hit	0.009679009
GE	3	P01-X29-Y05	1	NTC	GN_rpoB1	7.728462683	0.45	Fail	No Hit	0.009679009
GE	3	P01-X30-Y05	1	NTC	GN_rpoB1	7.258781099	0.38	Fail	No Hit	0.009679009
GE	3	P01-X31-Y05	1	NTC	GN_rpoB1	9.818673392	0.33	Fail	No Hit	0.009679009
GE	3	P01-X32-Y05	1	NTC	GN_rpoB1	6.827058423	0.46	Fail	No Hit	0.009679009
GE	3	P01-X33-Y05	1	NTC	GN_rpoB1	9.872023763	0.2	Fail	No Hit	0.009679009
GE	3	P01-X34-Y05	1	NTC	GN_rpoB1	10.23444421	0.2	Fail	No Hit	0.009679009
GE	3	P01-X35-Y05	1	NTC	GN_rpoB1	9.97380717	0.16	Fail	No Hit	0.009679009
GE	3	P01-X36-Y05	1	NTC	GN_rpoB1	7.555098899	0.53	Fail	No Hit	0.009679009
GE	3	P01-X37-Y05	1	NTC	GN_rpoB1	8.549893546	0.29	Fail	No Hit	0.009679009
GE	3	P01-X38-Y05	1	NTC	GN_rpoB1	5.905111768	0.49	Fail	No Hit	0.009679009
GE	3	P01-X39-Y05	1	NTC	GN_rpoB1	11.04901488	0.3	Fail	No Hit	0.009679009
GE	3	P01-X40-Y05	1	NTC	GN_rpoB1	11.9200445	0.31	Fail	No Hit	0.009679009
GE	3	P01-X41-Y05	1	NTC	GN_rpoB1	11.22409163	0.25	Fail	No Hit	0.009679009
GE	3	P01-X42-Y05	1	NTC	GN_rpoB1	11.70532307	0.2	Fail	No Hit	0.009679009
GE	3	P01-X43-Y05	1	NTC	GN_rpoB1	7.321859704	0.39	Fail	No Hit	0.009679009
GE	3	P01-X44-Y05	1	NTC	GN_rpoB1	7.589600868	0.46	Fail	No Hit	0.009679009
GE	3	P01-X45-Y05	1	NTC	GN_rpoB1	12.62876949	0.28	Fail	No Hit	0.009679009
GE	3	P01-X46-Y05	1	NTC	GN_rpoB1	6.752168701	0.55	Fail	No Hit	0.009679009
GE	3	P01-X47-Y05	1	NTC	GN_rpoB1	6.605789624	0.59	Fail	No Hit	0.009679009
GE	3	P01-X48-Y05	1	NTC	GN_rpoB1	7.242069009	0.49	Fail	No Hit	0.009679009
GE	3	P01-X49-Y05	1	NTC	GN_rpoB1	14.16741122	0.16	Fail	No Hit	0.009679009
GE	3	P01-X50-Y05	1	NTC	GN_rpoB1	6.300803105	0.46	Fail	No Hit	0.009679009
GE	3	P01-X51-Y05	1	NTC	GN_rpoB1	5.99011873	0.52	Fail	No Hit	0.009679009
GE	3	P01-X52-Y05	1	NTC	GN_rpoB1	6.577004104	0.57	Fail	No Hit	0.009679009
GE	3	P01-X53-Y05	1	NTC	GN_rpoB1	6.320070266	0.46	Fail	No Hit	0.009679009
GE	3	P01-X54-Y05	1	NTC	GN_rpoB1	7.784130092	0.61	Fail	No Hit	0.009679009
GE	3	P01-X55-Y05	1	NTC	GN_rpoB1	7.132472429	0.59	Fail	No Hit	0.009679009
GE	3	P01-X56-Y05	1	NTC	GN_rpoB1	6.163955808	0.54	Fail	No Hit	0.009679009
GE	3	P01-X57-Y05	1	NTC	GN_rpoB1	5.738425107	0.65	Pass	No Hit	0.009679009
GE	3	P01-X58-Y05	1	NTC	GN_rpoB1	7.661684886	0.46	Fail	No Hit	0.009679009
GE	3	P01-X59-Y05	1	NTC	GN_rpoB1	6.122187707	0.65	Pass	No Hit	0.009679009
GE	3	P01-X60-Y05	1	NTC	GN_rpoB1	16.68655703	0.49	Fail	No Hit	0.009679009
GE	3	P01-X61-Y05	1	NTC	GN_rpoB1	7.153676488	0.56	Fail	No Hit	0.009679009
GE	3	P01-X62-Y05	1	NTC	GN_rpoB1	5.873441163	0.61	Fail	No Hit	0.009679009
GE	3	P01-X63-Y05	1	NTC	GN_rpoB1	5.797182524	0.69	Pass	No Hit	0.009679009
GE	3	P01-X64-Y05	1	NTC	GN_rpoB1	5.969967796	0.65	Pass	No Hit	0.009679009
GE	3	P01-X65-Y05	1	NTC	GN_rpoB1	5.9312751	0.54	Fail	No Hit	0.009679009
GE	3	P01-X66-Y05	1	NTC	GN_rpoB1	6.300760252	0.62	Fail	No Hit	0.009679009
GE	3	P01-X67-Y05	1	NTC	GN_rpoB1	6.991806268	0.49	Fail	No Hit	0.009679009
GE	3	P01-X68-Y05	1	NTC	GN_rpoB1	8.071894304	0.6	Fail	No Hit	0.009679009
GE	3	P01-X69-Y05	1	NTC	GN_rpoB1	7.973921844	0.34	Fail	No Hit	0.009679009
GE	3	P01-X70-Y05	1	NTC	GN_rpoB1	12.99677191	0.32	Fail	No Hit	0.009679009
GE	3	P01-X01-Y06	1	NTC	GN_rpoB1	999	0	Fail	No Hit	0.009679009
GE	3	P01-X02-Y06	1	NTC	GN_rpoB1	999	0	Fail	No Hit	0.009679009
GE	3	P01-X03-Y06	1	NTC	GN_rpoB1	999	0	Fail	No Hit	0.009679009
GE	3	P01-X04-Y06	1	NTC	GN_rpoB1	999	0	Fail	No Hit	0.009679009
GE	3	P01-X05-Y06	1	NTC	GN_rpoB1	999	0	Fail	No Hit	0.009679009
GE	3	P01-X06-Y06	1	NTC	GN_rpoB1	999	0	Fail	No Hit	0.009679009
GE	3	P01-X07-Y06	1	NTC	GN_rpoB1	11.51185987	0.07	Fail	No Hit	0.009679009
GE	3	P01-X08-Y06	1	NTC	GN_rpoB1	999	0	Fail	No Hit	0.009679009
GE	3	P01-X09-Y06	1	NTC	GN_rpoB1	999	0	Fail	No Hit	0.009679009
GE	3	P01-X10-Y06	1	NTC	GN_rpoB1	999	0	Fail	No Hit	0.009679009
GE	3	P01-X11-Y06	1	NTC	GN_rpoB1	999	0	Fail	No Hit	0.009679009
GE	3	P01-X12-Y06	1	NTC	GN_rpoB1	10.93230273	0.01	Fail	No Hit	0.009679009
GE	3	P01-X13-Y06	1	NTC	GN_rpoB1	8.505958203	0.05	Fail	No Hit	0.009679009
GE	3	P01-X14-Y06	1	NTC	GN_rpoB1	999	0	Fail	No Hit	0.009679009
GE	3	P01-X15-Y06	1	NTC	GN_rpoB1	999	0	Fail	No Hit	0.009679009
GE	3	P01-X16-Y06	1	NTC	GN_rpoB1	999	0	Fail	No Hit	0.009679009
GE	3	P01-X17-Y06	1	NTC	GN_rpoB1	999	0	Fail	No Hit	0.009679009
GE	3	P01-X18-Y06	1	NTC	GN_rpoB1	999	0	Fail	No Hit	0.009679009
GE	3	P01-X19-Y06	1	NTC	GN_rpoB1	999	0	Fail	No Hit	0.009679009
GE	3	P01-X20-Y06	1	NTC	GN_rpoB1	999	0	Fail	No Hit	0.009679009
GE	3	P01-X21-Y06	1	NTC	GN_rpoB1	999	0	Fail	No Hit	0.009679009
GE	3	P01-X22-Y06	1	NTC	GN_rpoB1	999	0	Fail	No Hit	0.009679009
GE	3	P01-X23-Y06	1	NTC	GN_rpoB1	999	0	Fail	No Hit	0.009679009
GE	3	P01-X24-Y06	1	NTC	GN_rpoB1	999	0	Fail	No Hit	0.009679009
GE	3	P01-X25-Y06	1	NTC	GN_rpoB1	15.83505182	0.01	Fail	No Hit	0.009679009
GE	3	P01-X26-Y06	1	NTC	GN_rpoB1	8.588742663	0.21	Fail	No Hit	0.009679009
GE	3	P01-X27-Y06	1	NTC	GN_rpoB1	9.596274245	0.13	Fail	No Hit	0.009679009
GE	3	P01-X28-Y06	1	NTC	GN_rpoB1	8.802657092	0.33	Fail	No Hit	0.009679009
GE	3	P01-X29-Y06	1	NTC	GN_rpoB1	7.468367359	0.51	Fail	No Hit	0.009679009
GE	3	P01-X30-Y06	1	NTC	GN_rpoB1	7.148504572	0.24	Fail	No Hit	0.009679009
GE	3	P01-X31-Y06	1	NTC	GN_rpoB1	9.65547977	0.2	Fail	No Hit	0.009679009
GE	3	P01-X32-Y06	1	NTC	GN_rpoB1	11.54124483	0.05	Fail	No Hit	0.009679009
GE	3	P01-X33-Y06	1	NTC	GN_rpoB1	6.687602737	0.41	Fail	No Hit	0.009679009
GE	3	P01-X34-Y06	1	NTC	GN_rpoB1	9.279131678	0.18	Fail	No Hit	0.009679009
GE	3	P01-X35-Y06	1	NTC	GN_rpoB1	11.28424877	0.01	Fail	No Hit	0.009679009
GE	3	P01-X36-Y06	1	NTC	GN_rpoB1	9.257953706	0.4	Fail	No Hit	0.009679009
GE	3	P01-X37-Y06	1	NTC	GN_rpoB1	10.7907893	0.26	Fail	No Hit	0.009679009
GE	3	P01-X38-Y06	1	NTC	GN_rpoB1	8.345933757	0.47	Fail	No Hit	0.009679009
GE	3	P01-X39-Y06	1	NTC	GN_rpoB1	11.10202339	0.27	Fail	No Hit	0.009679009
GE	3	P01-X40-Y06	1	NTC	GN_rpoB1	9.477772713	0.23	Fail	No Hit	0.009679009
GE	3	P01-X41-Y06	1	NTC	GN_rpoB1	11.39641746	0.25	Fail	No Hit	0.009679009
GE	3	P01-X42-Y06	1	NTC	GN_rpoB1	14.34863781	0.07	Fail	No Hit	0.009679009
GE	3	P01-X43-Y06	1	NTC	GN_rpoB1	7.9623227	0.35	Fail	No Hit	0.009679009
GE	3	P01-X44-Y06	1	NTC	GN_rpoB1	7.047935259	0.32	Fail	No Hit	0.009679009
GE	3	P01-X45-Y06	1	NTC	GN_rpoB1	13.22405545	0.18	Fail	No Hit	0.009679009
GE	3	P01-X46-Y06	1	NTC	GN_rpoB1	7.574521492	0.27	Fail	No Hit	0.009679009
GE	3	P01-X47-Y06	1	NTC	GN_rpoB1	8.269006341	0.19	Fail	No Hit	0.009679009
GE	3	P01-X48-Y06	1	NTC	GN_rpoB1	8.503383328	0.25	Fail	No Hit	0.009679009
GE	3	P01-X49-Y06	1	NTC	GN_rpoB1	8.299394999	0.55	Fail	No Hit	0.009679009
GE	3	P01-X50-Y06	1	NTC	GN_rpoB1	8.137482667	0.43	Fail	No Hit	0.009679009
GE	3	P01-X51-Y06	1	NTC	GN_rpoB1	6.721938389	0.48	Fail	No Hit	0.009679009
GE	3	P01-X52-Y06	1	NTC	GN_rpoB1	6.591513613	0.67	Pass	No Hit	0.009679009
GE	3	P01-X53-Y06	1	NTC	GN_rpoB1	7.356696065	0.45	Fail	No Hit	0.009679009
GE	3	P01-X54-Y06	1	NTC	GN_rpoB1	6.546407937	0.75	Pass	No Hit	0.009679009
GE	3	P01-X55-Y06	1	NTC	GN_rpoB1	7.472461895	0.56	Fail	No Hit	0.009679009
GE	3	P01-X56-Y06	1	NTC	GN_rpoB1	5.958284144	0.47	Fail	No Hit	0.009679009
GE	3	P01-X57-Y06	1	NTC	GN_rpoB1	5.967135907	0.51	Fail	No Hit	0.009679009
GE	3	P01-X58-Y06	1	NTC	GN_rpoB1	5.862875591	0.46	Fail	No Hit	0.009679009
GE	3	P01-X59-Y06	1	NTC	GN_rpoB1	6.255212641	0.43	Fail	No Hit	0.009679009
GE	3	P01-X60-Y06	1	NTC	GN_rpoB1	7.05207948	0.34	Fail	No Hit	0.009679009
GE	3	P01-X61-Y06	1	NTC	GN_rpoB1	7.728515847	0.6	Fail	No Hit	0.009679009
GE	3	P01-X62-Y06	1	NTC	GN_rpoB1	6.789411252	0.57	Fail	No Hit	0.009679009
GE	3	P01-X63-Y06	1	NTC	GN_rpoB1	5.940149676	0.55	Fail	No Hit	0.009679009
GE	3	P01-X64-Y06	1	NTC	GN_rpoB1	6.252666435	0.64	Fail	No Hit	0.009679009
GE	3	P01-X65-Y06	1	NTC	GN_rpoB1	5.576295815	0.7	Pass	No Hit	0.009679009
GE	3	P01-X66-Y06	1	NTC	GN_rpoB1	5.993949945	0.58	Fail	No Hit	0.009679009
GE	3	P01-X67-Y06	1	NTC	GN_rpoB1	6.279356907	0.39	Fail	No Hit	0.009679009
GE	3	P01-X68-Y06	1	NTC	GN_rpoB1	7.028920916	0.62	Fail	No Hit	0.009679009
GE	3	P01-X69-Y06	1	NTC	GN_rpoB1	7.000901783	0.55	Fail	No Hit	0.009679009
GE	3	P01-X70-Y06	1	NTC	GN_rpoB1	13.01072168	0.23	Fail	No Hit	0.009679009
GE	3	P01-X01-Y07	1	NTC	GN_rpoB1	999	0	Fail	No Hit	0.009679009
GE	3	P01-X02-Y07	1	NTC	GN_rpoB1	999	0	Fail	No Hit	0.009679009
GE	3	P01-X03-Y07	1	NTC	GN_rpoB1	999	0	Fail	No Hit	0.009679009
GE	3	P01-X04-Y07	1	NTC	GN_rpoB1	999	0	Fail	No Hit	0.009679009
GE	3	P01-X05-Y07	1	NTC	GN_rpoB1	999	0	Fail	No Hit	0.009679009
GE	3	P01-X06-Y07	1	NTC	GN_rpoB1	999	0	Fail	No Hit	0.009679009
GE	3	P01-X07-Y07	1	NTC	GN_rpoB1	999	0	Fail	No Hit	0.009679009
GE	3	P01-X08-Y07	1	NTC	GN_rpoB1	999	0	Fail	No Hit	0.009679009
GE	3	P01-X09-Y07	1	NTC	GN_rpoB1	999	0	Fail	No Hit	0.009679009
GE	3	P01-X10-Y07	1	NTC	GN_rpoB1	999	0	Fail	No Hit	0.009679009
GE	3	P01-X11-Y07	1	NTC	GN_rpoB1	999	0	Fail	No Hit	0.009679009
GE	3	P01-X12-Y07	1	NTC	GN_rpoB1	999	0	Fail	No Hit	0.009679009
GE	3	P01-X13-Y07	1	NTC	GN_rpoB1	999	0	Fail	No Hit	0.009679009
GE	3	P01-X14-Y07	1	NTC	GN_rpoB1	999	0	Fail	No Hit	0.009679009
GE	3	P01-X15-Y07	1	NTC	GN_rpoB1	999	0	Fail	No Hit	0.009679009
GE	3	P01-X16-Y07	1	NTC	GN_rpoB1	999	0	Fail	No Hit	0.009679009
GE	3	P01-X17-Y07	1	NTC	GN_rpoB1	12.03943118	0.08	Fail	No Hit	0.009679009
GE	3	P01-X18-Y07	1	NTC	GN_rpoB1	999	0	Fail	No Hit	0.009679009
GE	3	P01-X19-Y07	1	NTC	GN_rpoB1	12.66293707	0.19	Fail	No Hit	0.009679009
GE	3	P01-X20-Y07	1	NTC	GN_rpoB1	999	0	Fail	No Hit	0.009679009
GE	3	P01-X21-Y07	1	NTC	GN_rpoB1	999	0	Fail	No Hit	0.009679009
GE	3	P01-X22-Y07	1	NTC	GN_rpoB1	999	0	Fail	No Hit	0.009679009
GE	3	P01-X23-Y07	1	NTC	GN_rpoB1	999	0	Fail	No Hit	0.009679009
GE	3	P01-X24-Y07	1	NTC	GN_rpoB1	999	0	Fail	No Hit	0.009679009
GE	3	P01-X25-Y07	1	NTC	GN_rpoB1	999	0	Fail	No Hit	0.009679009
GE	3	P01-X26-Y07	1	NTC	GN_rpoB1	8.87699059	0.28	Fail	No Hit	0.009679009
GE	3	P01-X27-Y07	1	NTC	GN_rpoB1	9.378605744	0.23	Fail	No Hit	0.009679009
GE	3	P01-X28-Y07	1	NTC	GN_rpoB1	10.01197438	0.16	Fail	No Hit	0.009679009
GE	3	P01-X29-Y07	1	NTC	GN_rpoB1	8.381014741	0.19	Fail	No Hit	0.009679009
GE	3	P01-X30-Y07	1	NTC	GN_rpoB1	6.415290097	0.18	Fail	No Hit	0.009679009
GE	3	P01-X31-Y07	1	NTC	GN_rpoB1	9.476439969	0.26	Fail	No Hit	0.009679009
GE	3	P01-X32-Y07	1	NTC	GN_rpoB1	8.900388097	0.31	Fail	No Hit	0.009679009
GE	3	P01-X33-Y07	1	NTC	GN_rpoB1	9.270103364	0.37	Fail	No Hit	0.009679009
GE	3	P01-X34-Y07	1	NTC	GN_rpoB1	8.402972183	0.39	Fail	No Hit	0.009679009
GE	3	P01-X35-Y07	1	NTC	GN_rpoB1	11.13970127	0.16	Fail	No Hit	0.009679009
GE	3	P01-X36-Y07	1	NTC	GN_rpoB1	10.03021065	0.26	Fail	No Hit	0.009679009
GE	3	P01-X37-Y07	1	NTC	GN_rpoB1	7.827818686	0.35	Fail	No Hit	0.009679009
GE	3	P01-X38-Y07	1	NTC	GN_rpoB1	7.568584525	0.51	Fail	No Hit	0.009679009
GE	3	P01-X39-Y07	1	NTC	GN_rpoB1	6.87646545	0.33	Fail	No Hit	0.009679009
[truncated: 108,881 more rows]
